# Supplementary material for: KIMMDY: a biomolecular reaction emulator
Source: Nat Commun. 2026 Apr 14;17:3500. doi: 10.1038/s41467-026-71955-2 (PMC13083967; doi:10.1038/s41467-026-71955-2)
Supplement: Supplementary file 5 — Source Data 2 [file 41467_2026_71955_MOESM5_ESM.xlsx]

## Sheet: Figure 3c
Paper Title	KIMMDY: a biomolecular reaction emulator
Description	This file contains the raw data underlying all figures in the manuscript.
Figure 3c
	Datapoint ID	System	Probability for shift 1-3	Probability for shift 1-4	Probability for shift 1-5	Probability for shift 1-6
	0	Heptyl	0.0000187601143505624	0.039929717469374	0.914794030633833	0.0452574917824428
	1	Heptyl	0.0000241916834340423	0.0431082384977372	0.889573565628748	0.0672940041900808
	2	Heptyl	0.000028728689577019	0.0565415800754719	0.910194575258156	0.033235115976795
	3	Heptyl	0.0000390505988306701	0.05194354715203	0.874499586997694	0.0735178152514456
	4	Heptyl	0.0000322226414803022	0.0445974600712689	0.891312536442634	0.0640577808446166
	5	Heptyl	0.0000283426550804591	0.0537818259869355	0.845098839455525	0.101090991902459
	6	Heptyl	0.0000316869891133808	0.0747137675225427	0.880608435952935	0.0446461095354085
	7	Heptyl	0.0000444818368111714	0.0585080285190746	0.871363156687958	0.0700843329561559
	8	Heptyl	0.0000377213671252601	0.0548056802852924	0.892728074644921	0.0524285237026613
	9	Heptyl	0.0000220771710390253	0.0456752568310067	0.90934828009435	0.0449543859036042
	10	Heptyl	0.0000215952497779015	0.0547526454994469	0.903271725136297	0.0419540341144781
	11	Heptyl	0.0000227040795956244	0.0271290915537696	0.949461785937078	0.0233864184295564
	12	Heptyl	0.0000190933482222665	0.0425768436770596	0.878280186444416	0.079123876530302
	13	Heptyl	0.0000338877061788263	0.0597737011407584	0.869491653601894	0.0707007575511688
	14	Heptyl	0.0000319259454563711	0.0607443935221456	0.886808798939808	0.0524148815925903
	15	Heptyl	0.0000274249629491203	0.0433516880606977	0.914760865429819	0.0418600215465343
	16	Heptyl	0.0000310486400033945	0.0581549332195576	0.881891323151424	0.0599226949890145
	17	Heptyl	0.0000273559101390011	0.0825924504263828	0.874024233270892	0.0433559603925868
	18	Heptyl	0.0000205760231582961	0.0546842703581358	0.901627101114853	0.0436680525038526
	19	Heptyl	0.0000208554308332912	0.052369190896354	0.893830530744814	0.0537794229279985
	Mean	Heptyl	0.0000281865521577993	0.0529867155382521	0.891648464278403	0.0553366336311876
	0	Octyl	0.0000306	0.052712	0.843252	0.104005
	1	Octyl	0.0000461	0.098273	0.824422	0.077259
	2	Octyl	0.0000358	0.078606	0.826734	0.094624
	3	Octyl	0.0000233	0.041495	0.883049	0.075433
	4	Octyl	0.0000307	0.067522	0.727414	0.205033
	5	Octyl	0.0000279	0.069734	0.795386	0.134853
	6	Octyl	0.0000238	0.054254	0.840848	0.104873
	7	Octyl	0.000021	0.03564	0.795815	0.168525
	8	Octyl	0.0000227	0.050575	0.862997	0.086405
	9	Octyl	0.0000269	0.054873	0.826152	0.118949
	10	Octyl	0.0000308	0.072469	0.834343	0.093157
	11	Octyl	0.0000307	0.048547	0.844283	0.107139
	12	Octyl	0.0000255	0.056643	0.793734	0.149598
	13	Octyl	0.0000441	0.065655	0.830088	0.104212
	14	Octyl	0.0000457	0.05941	0.811251	0.129293
	15	Octyl	0.0000315	0.063955	0.835403	0.10061
	16	Octyl	0.0000263	0.060873	0.88373	0.055371
	17	Octyl	0.0000296	0.04997	0.850884	0.099116
	18	Octyl	0.0000281	0.055542	0.793583	0.150847
	19	Octyl	0.0000348	0.05	0.854048	0.095917
	Mean	Octyl	0.0000308	0.059337	0.827871	0.112761
	Mean selection probability derived from experimental extrapolation	Experimental	2.22262e-06	0.00672578856199116	0.772654326937061	0.22061766188505

## Sheet: Figure 3d
Figure 3d
	Shift	# of predicted reactions	Rate run 0 [1/s]	Rate run 1 [1/s]	Rate run 2 [1/s]	Rate run 3 [1/s]
	1-2	1	1.49e-08	1.83e-07	5.74e-09	1.04e-08
	1-2	10	0.000000509	6.39e-07	3.72e-07	4.23e-07
	1-2	100	0.00000191	1.97e-06	1.87e-06	2.24e-06
	1-2	1000	0.00000479	4.77e-06	4.48e-06	5.21e-06
	1-2	10000	0.0000145	1.41e-05	1.42e-05	1.47e-05
	1-3	1	1.99359e-09	2.36016e-08	1.72224e-09	2.8671e-08
	1-3	10	1.54191e-07	2.64932e-07	2.52332e-07	2.12835e-07
	1-3	100	1.09223e-05	3.63492e-06	2.61906e-06	3.85723e-06
	1-3	1000	1.55877e-05	7.9615e-06	8.14433e-06	8.59103e-06
	1-3	10000	1.83673e-05	1.05631e-05	1.06928e-05	1.1024e-05
	1-4	1	3.82812e-06	9.33126e-06	2.01357e-05	6.83229e-06
	1-4	10	0.00144366	0.00110768	0.000557352	0.000576205
	1-4	100	0.0107706	0.00740521	0.0149133	0.00925367
	1-4	1000	0.0495489	0.0427874	0.0407515	0.0443222
	1-4	10000	0.0565582	0.0465556	0.0445741	0.0489525
	1-5	1	0.000125481	2.65921e-05	0.000264675	0.000888484
	1-5	10	0.00575867	0.00381395	0.00369226	0.00816343
	1-5	100	0.409094	0.239935	0.105382	0.0872752
	1-5	1000	0.473007	0.29733	0.213884	0.14752
	1-5	10000	0.473304	0.297664	0.214119	0.147774
	1-6	1	0.000104444	0.000753647	0.00602093	0.0079062
	1-6	10	0.0355217	0.00196589	0.00716894	0.0208504
	1-6	100	0.0360519	0.00343435	0.00899413	0.0235946
	1-6	1000	0.0360571	0.00344686	0.00904586	0.0236203
	1-6	10000	0.0360569	0.00344686	0.00904586	0.0236203
	1-7	1	8.39666e-08	3.2804e-06	7.56557e-06	0.000259697
	1-7	10	5.36374e-06	9.14124e-06	1.16939e-05	0.000259817
	1-7	100	5.53669e-06	9.16619e-06	1.17355e-05	0.000260003
	1-7	1000	5.5367e-06	9.16627e-06	1.17359e-05	0.000260003
	1-7	10000	5.5367e-06	9.16627e-06	1.17359e-05	0.000260003

## Sheet: Figure 4c
Figure 4c
	Datapoint ID	Reaction # -1	Distance [Å]
	0	0	0.0
	1	0	0.0
	2	0	0.0
	3	0	0.0
	4	0	0.0
	5	0	0.0
	6	0	0.0
	7	0	0.0
	8	1	0.0
	9	1	0.0
	10	1	0.0
	11	1	4.4737253
	12	1	0.0
	13	1	0.0
	14	1	0.0
	15	1	0.0
	16	2	0.0
	17	2	0.0
	18	2	0.0
	19	2	6.409266
	20	2	0.0
	21	2	0.0
	22	2	0.0
	23	2	2.9070258
	24	3	0.0
	25	3	0.0
	26	3	0.0
	27	3	6.34199
	28	3	0.0
	29	3	0.0
	30	3	0.0
	31	3	0.0
	32	4	0.0
	33	4	0.0
	34	4	0.0
	35	4	4.9632907
	36	4	0.0
	37	4	0.0
	38	4	0.0
	39	4	5.8565917
	40	5	0.0
	41	5	0.0
	42	5	3.2493863
	43	5	0.0
	44	5	6.313822
	45	5	0.0
	46	5	0.0
	47	5	5.63641
	48	6	0.0
	49	6	0.0
	50	6	0.0
	51	6	5.7231617
	52	6	0.0
	53	6	0.0
	54	6	0.0
	55	6	6.4921803
	56	7	0.0
	57	7	6.457934
	58	7	0.0
	59	7	5.9003
	60	7	0.0
	61	7	0.0
	62	7	0.0
	63	7	5.110717
	64	8	0.0
	65	8	6.2855077
	66	8	0.0
	67	8	6.4443293
	68	8	0.0
	69	8	0.0
	70	8	0.0
	71	8	4.81525
	72	9	0.0
	73	9	6.4078326
	74	9	4.106105
	75	9	0.0
	76	9	4.18742
	77	9	0.0
	78	9	0.0
	79	9	6.1663837
	80	10	0.0
	81	10	6.7217436
	82	10	0.0
	83	10	4.127244
	84	10	0.0
	85	10	0.0
	86	10	0.0
	87	10	5.384694
	88	11	0.0
	89	11	4.797679
	90	11	0.0
	91	11	5.2004404
	92	11	0.0
	93	11	0.0
	94	11	0.0
	95	11	6.1460123
	96	12	0.0
	97	12	6.593162
	98	12	0.0
	99	12	5.593232
	100	12	0.0
	101	12	0.0
	102	12	0.0
	103	12	5.662812
	104	13	0.0
	105	13	4.362294
	106	13	0.0
	107	13	6.309703
	108	13	0.0
	109	13	0.0
	110	13	0.0
	111	13	5.455107
	112	14	0.0
	113	14	5.770679
	114	14	0.0
	115	14	4.8227353
	116	14	0.0
	117	14	0.0
	118	14	0.0
	119	14	6.265125
	120	15	0.0
	121	15	4.2247686
	122	15	0.0
	123	15	6.6124806
	124	15	0.0
	125	15	0.0
	126	15	0.0
	127	15	5.836633
	128	16	0.0
	129	16	5.7159925
	130	16	0.0
	131	16	4.5033755
	132	16	0.0
	133	16	0.0
	134	16	0.0
	135	16	5.9622684
	136	17	0.0
	137	17	6.204867
	138	17	5.9911675
	139	17	7.6485615
	140	17	0.0
	141	17	0.0
	142	17	0.0
	143	17	5.5887284
	144	18	0.0
	145	18	6.3677254
	146	18	11.639296
	147	18	5.508982
	148	18	0.0
	149	18	0.0
	150	18	0.0
	151	18	5.7423387
	152	19	0.0
	153	19	10.6628065
	154	19	6.2252846
	155	19	9.869502
	156	19	0.0
	157	19	0.0
	158	19	0.0
	159	19	7.0854435
	160	0	0.0
	161	0	0.0
	162	0	0.0
	163	0	0.0
	164	0	0.0
	165	0	0.0
	166	0	0.0
	167	0	0.0
	168	1	0.0
	169	1	0.0
	170	1	0.0
	171	1	0.0
	172	1	0.0
	173	1	3.9641552
	174	1	0.0
	175	1	0.0
	176	2	0.0
	177	2	0.0
	178	2	0.0
	179	2	3.657407
	180	2	0.0
	181	2	3.9339643
	182	2	0.0
	183	2	0.0
	184	3	0.0
	185	3	0.0
	186	3	0.0
	187	3	0.0
	188	3	0.0
	189	3	3.9325497
	190	3	0.0
	191	3	0.0
	192	4	5.605544
	193	4	0.0
	194	4	0.0
	195	4	0.0
	196	4	0.0
	197	4	3.7713885
	198	4	0.0
	199	4	0.0
	200	5	5.301522
	201	5	6.0300493
	202	5	0.0
	203	5	0.0
	204	5	0.0
	205	5	3.810895
	206	5	0.0
	207	5	0.0
	208	6	5.175614
	209	6	5.3152666
	210	6	0.0
	211	6	0.0
	212	6	0.0
	213	6	4.373668
	214	6	0.0
	215	6	0.0
	216	7	4.892903
	217	7	3.868562
	218	7	0.0
	219	7	0.0
	220	7	0.0
	221	7	4.711701
	222	7	0.0
	223	7	0.0
	224	8	5.5568695
	225	8	6.770891
	226	8	0.0
	227	8	0.0
	228	8	0.0
	229	8	4.2838535
	230	8	0.0
	231	8	0.0
	232	9	4.64472
	233	9	9.429408
	234	9	0.0
	235	9	0.0
	236	9	0.0
	237	9	5.5975323
	238	9	0.0
	239	9	0.0
	240	10	4.482584
	241	10	7.9480257
	242	10	0.0
	243	10	0.0
	244	10	0.0
	245	10	7.0985065
	246	10	0.0
	247	10	0.0
	248	11	6.1487164
	249	11	4.308139
	250	11	0.0
	251	11	0.0
	252	11	0.0
	253	11	6.744728
	254	11	0.0
	255	11	0.0
	256	12	6.4649196
	257	12	1.4729942
	258	12	0.0
	259	12	0.0
	260	12	0.0
	261	12	6.675744
	262	12	0.0
	263	12	0.0
	264	13	6.4041233
	265	13	1.4505413
	266	13	0.0
	267	13	0.0
	268	13	5.3367352
	269	13	6.0033
	270	13	0.0
	271	13	0.0
	272	14	6.1068015
	273	14	1.4295505
	274	14	0.0
	275	14	0.0
	276	14	0.0
	277	14	7.1208715
	278	14	0.0
	279	14	0.0
	280	15	6.320946
	281	15	1.3762957
	282	15	0.0
	283	15	3.220161
	284	15	0.0
	285	15	6.8216457
	286	15	0.0
	287	15	0.0
	288	16	5.8935323
	289	16	1.4384394
	290	16	0.0
	291	16	0.0
	292	16	0.0
	293	16	7.255729
	294	16	0.0
	295	16	0.0
	296	17	5.836399
	297	17	1.4461738
	298	17	0.0
	299	17	0.0
	300	17	2.890017
	301	17	7.0644617
	302	17	0.0
	303	17	0.0
	304	18	5.7592263
	305	18	1.4624282
	306	18	0.0
	307	18	0.0
	308	18	1.507459
	309	18	7.124759
	310	18	0.0
	311	18	0.0
	312	19	5.294728
	313	19	1.3693142
	314	19	0.0
	315	19	0.0
	316	19	1.4275103
	317	19	6.878099
	318	19	4.2443104
	319	19	0.0
	320	0	0.0
	321	0	0.0
	322	0	0.0
	323	0	0.0
	324	0	0.0
	325	0	0.0
	326	0	0.0
	327	0	0.0
	328	1	3.9827244
	329	1	0.0
	330	1	0.0
	331	1	0.0
	332	1	0.0
	333	1	0.0
	334	1	0.0
	335	1	0.0
	336	2	0.0
	337	2	0.0
	338	2	0.0
	339	2	0.0
	340	2	0.0
	341	2	0.0
	342	2	0.0
	343	2	0.0
	344	3	3.857524
	345	3	0.0
	346	3	0.0
	347	3	0.0
	348	3	0.0
	349	3	0.0
	350	3	0.0
	351	3	0.0
	352	4	7.920747
	353	4	0.0
	354	4	0.0
	355	4	0.0
	356	4	0.0
	357	4	0.0
	358	4	0.0
	359	4	0.0
	360	5	10.833374
	361	5	0.0
	362	5	0.0
	363	5	0.0
	364	5	0.0
	365	5	0.0
	366	5	0.0
	367	5	0.0
	368	6	8.272702
	369	6	0.0
	370	6	0.0
	371	6	0.0
	372	6	0.0
	373	6	0.0
	374	6	0.0
	375	6	0.0
	376	7	10.642094
	377	7	0.0
	378	7	0.0
	379	7	0.0
	380	7	0.0
	381	7	0.0
	382	7	0.0
	383	7	0.0
	384	8	7.8768163
	385	8	0.0
	386	8	0.0
	387	8	0.0
	388	8	0.0
	389	8	0.0
	390	8	0.0
	391	8	0.0
	392	9	10.999525
	393	9	0.0
	394	9	0.0
	395	9	0.0
	396	9	0.0
	397	9	0.0
	398	9	0.0
	399	9	0.0
	400	0	0.0
	401	0	0.0
	402	0	0.0
	403	0	0.0
	404	0	0.0
	405	0	0.0
	406	0	0.0
	407	0	0.0
	408	1	0.0
	409	1	0.0
	410	1	0.0
	411	1	0.0
	412	1	0.0
	413	1	0.0
	414	1	0.0
	415	1	4.06287
	416	2	0.0
	417	2	4.5994797
	418	2	0.0
	419	2	0.0
	420	2	0.0
	421	2	0.0
	422	2	0.0
	423	2	3.6779747
	424	3	0.0
	425	3	4.0346036
	426	3	0.0
	427	3	0.0
	428	3	0.0
	429	3	0.0
	430	3	0.0
	431	3	5.394692
	432	4	0.0
	433	4	4.8982263
	434	4	0.0
	435	4	0.0
	436	4	0.0
	437	4	0.0
	438	4	0.0
	439	4	5.056582
	440	5	0.0
	441	5	4.7285633
	442	5	0.0
	443	5	0.0
	444	5	0.0
	445	5	3.5660756
	446	5	0.0
	447	5	5.8378434
	448	6	0.0
	449	6	4.6664486
	450	6	0.0
	451	6	7.4845757
	452	6	0.0
	453	6	3.6193118
	454	6	0.0
	455	6	5.248991
	456	7	0.0
	457	7	4.268477
	458	7	0.0
	459	7	6.7920804
	460	7	0.0
	461	7	5.855374
	462	7	0.0
	463	7	5.193456
	464	8	0.0
	465	8	4.8992515
	466	8	0.0
	467	8	6.4654965
	468	8	0.0
	469	8	4.2562165
	470	8	0.0
	471	8	5.435918
	472	9	0.0
	473	9	5.329386
	474	9	0.0
	475	9	5.623082
	476	9	0.0
	477	9	0.0
	478	9	0.0
	479	9	4.600263
	480	10	0.0
	481	10	4.209665
	482	10	0.0
	483	10	6.2268357
	484	10	0.0
	485	10	0.0
	486	10	0.0
	487	10	5.249033
	488	11	0.0
	489	11	4.3872147
	490	11	0.0
	491	11	5.335256
	492	11	0.0
	493	11	0.0
	494	11	0.0
	495	11	5.3595805
	496	12	0.0
	497	12	4.041824
	498	12	0.0
	499	12	6.534221
	500	12	0.0
	501	12	0.0
	502	12	5.518782
	503	12	7.8924484
	504	13	0.0
	505	13	5.19909
	506	13	5.894315
	507	13	3.6164165
	508	13	0.0
	509	13	0.0
	510	13	5.900118
	511	13	10.227952
	512	14	0.0
	513	14	4.1181736
	514	14	6.0028815
	515	14	5.245968
	516	14	0.0
	517	14	0.0
	518	14	5.2980156
	519	14	10.320196
	520	15	0.0
	521	15	5.846937
	522	15	8.324124
	523	15	9.558592
	524	15	0.0
	525	15	0.0
	526	15	5.722711
	527	15	11.345788
	528	16	0.0
	529	16	4.246678
	530	16	11.527941
	531	16	8.37178
	532	16	0.0
	533	16	0.0
	534	16	7.2862372
	535	16	9.570312
	536	0	0.0
	537	0	0.0
	538	0	0.0
	539	0	0.0
	540	0	0.0
	541	0	0.0
	542	0	0.0
	543	0	0.0
	544	1	0.0
	545	1	0.0
	546	1	0.0
	547	1	0.0
	548	1	0.0
	549	1	3.379688
	550	1	0.0
	551	1	0.0
	552	2	0.0
	553	2	0.0
	554	2	0.0
	555	2	0.0
	556	2	0.0
	557	2	6.954533
	558	2	0.0
	559	2	0.0
	560	3	0.0
	561	3	0.0
	562	3	0.0
	563	3	0.0
	564	3	0.0
	565	3	3.1447217
	566	3	0.0
	567	3	0.0
	568	4	0.0
	569	4	0.0
	570	4	0.0
	571	4	0.0
	572	4	0.0
	573	4	7.3154674
	574	4	0.0
	575	4	0.0
	576	5	0.0
	577	5	0.0
	578	5	0.0
	579	5	0.0
	580	5	0.0
	581	5	3.3780246
	582	5	0.0
	583	5	0.0
	584	6	0.0
	585	6	0.0
	586	6	0.0
	587	6	0.0
	588	6	0.0
	589	6	7.6781926
	590	6	0.0
	591	6	0.0
	592	7	0.0
	593	7	0.0
	594	7	0.0
	595	7	0.0
	596	7	0.0
	597	7	3.3576121
	598	7	0.0
	599	7	0.0
	600	8	0.0
	601	8	0.0
	602	8	0.0
	603	8	0.0
	604	8	0.0
	605	8	6.284085
	606	8	0.0
	607	8	0.0
	608	9	0.0
	609	9	0.0
	610	9	0.0
	611	9	0.0
	612	9	0.0
	613	9	3.8411767
	614	9	0.0
	615	9	0.0
	616	10	0.0
	617	10	0.0
	618	10	0.0
	619	10	0.0
	620	10	0.0
	621	10	7.843364
	622	10	0.0
	623	10	0.0
	624	11	0.0
	625	11	0.0
	626	11	0.0
	627	11	0.0
	628	11	0.0
	629	11	3.2188337
	630	11	0.0
	631	11	0.0
	632	12	0.0
	633	12	0.0
	634	12	0.0
	635	12	0.0
	636	12	0.0
	637	12	7.296605
	638	12	0.0
	639	12	0.0
	640	13	0.0
	641	13	0.0
	642	13	0.0
	643	13	0.0
	644	13	0.0
	645	13	6.5546937
	646	13	0.0
	647	13	0.0
	648	14	0.0
	649	14	0.0
	650	14	0.0
	651	14	0.0
	652	14	0.0
	653	14	9.09297
	654	14	0.0
	655	14	0.0
	656	15	0.0
	657	15	0.0
	658	15	0.0
	659	15	0.0
	660	15	0.0
	661	15	6.441357
	662	15	0.0
	663	15	0.0
	664	16	0.0
	665	16	0.0
	666	16	0.0
	667	16	0.0
	668	16	0.0
	669	16	7.448701
	670	16	0.0
	671	16	0.0
	672	17	0.0
	673	17	0.0
	674	17	0.0
	675	17	0.0
	676	17	0.0
	677	17	3.2336307
	678	17	0.0
	679	17	0.0
	680	18	0.0
	681	18	0.0
	682	18	0.0
	683	18	0.0
	684	18	0.0
	685	18	5.81692
	686	18	0.0
	687	18	0.0
	688	19	0.0
	689	19	0.0
	690	19	0.0
	691	19	0.0
	692	19	0.0
	693	19	3.235259
	694	19	0.0
	695	19	0.0
	696	0	0.0
	697	0	0.0
	698	0	0.0
	699	0	0.0
	700	0	0.0
	701	0	0.0
	702	0	0.0
	703	0	0.0
	704	1	3.7333846
	705	1	0.0
	706	1	0.0
	707	1	0.0
	708	1	0.0
	709	1	0.0
	710	1	0.0
	711	1	0.0
	712	2	0.0
	713	2	0.0
	714	2	0.0
	715	2	0.0
	716	2	0.0
	717	2	0.0
	718	2	0.0
	719	2	0.0
	720	3	0.0
	721	3	0.0
	722	3	0.0
	723	3	0.0
	724	3	0.0
	725	3	3.0270317
	726	3	0.0
	727	3	0.0
	728	4	0.0
	729	4	0.0
	730	4	0.0
	731	4	0.0
	732	4	0.0
	733	4	0.0
	734	4	0.0
	735	4	0.0
	736	5	0.0
	737	5	0.0
	738	5	0.0
	739	5	0.0
	740	5	0.0
	741	5	0.0
	742	5	0.0
	743	5	4.2787933
	744	6	0.0
	745	6	0.0
	746	6	0.0
	747	6	0.0
	748	6	0.0
	749	6	0.0
	750	6	0.0
	751	6	0.0
	752	7	0.0
	753	7	0.0
	754	7	0.0
	755	7	0.0
	756	7	0.0
	757	7	0.0
	758	7	0.0
	759	7	6.257503
	760	8	0.0
	761	8	0.0
	762	8	0.0
	763	8	0.0
	764	8	0.0
	765	8	0.0
	766	8	0.0
	767	8	6.496727
	768	9	0.0
	769	9	0.0
	770	9	0.0
	771	9	0.0
	772	9	0.0
	773	9	0.0
	774	9	0.0
	775	9	4.492137
	776	10	0.0
	777	10	0.0
	778	10	0.0
	779	10	0.0
	780	10	0.0
	781	10	0.0
	782	10	0.0
	783	10	4.812424
	784	11	0.0
	785	11	0.0
	786	11	0.0
	787	11	0.0
	788	11	6.307625
	789	11	0.0
	790	11	0.0
	791	11	0.0
	792	12	0.0
	793	12	0.0
	794	12	0.0
	795	12	0.0
	796	12	0.0
	797	12	0.0
	798	12	0.0
	799	12	5.0770955
	800	13	0.0
	801	13	0.0
	802	13	0.0
	803	13	0.0
	804	13	0.0
	805	13	5.9995418
	806	13	0.0
	807	13	6.1403003
	808	14	3.4486032
	809	14	0.0
	810	14	0.0
	811	14	0.0
	812	14	0.0
	813	14	5.3813343
	814	14	0.0
	815	14	5.2738576
	816	15	0.0
	817	15	0.0
	818	15	0.0
	819	15	0.0
	820	15	0.0
	821	15	6.581074
	822	15	0.0
	823	15	7.1944427
	824	16	0.0
	825	16	0.0
	826	16	0.0
	827	16	0.0
	828	16	0.0
	829	16	8.264705
	830	16	0.0
	831	16	12.745206
	832	17	0.0
	833	17	0.0
	834	17	0.0
	835	17	0.0
	836	17	0.0
	837	17	8.743995
	838	17	0.0
	839	17	10.98746
	840	18	0.0
	841	18	0.0
	842	18	0.0
	843	18	0.0
	844	18	0.0
	845	18	8.020485
	846	18	0.0
	847	18	10.380788
	848	19	3.4045424
	849	19	0.0
	850	19	0.0
	851	19	0.0
	852	19	0.0
	853	19	8.590858
	854	19	0.0
	855	19	5.9841747
	856	0	0.0
	857	0	0.0
	858	0	0.0
	859	0	0.0
	860	0	0.0
	861	0	0.0
	862	0	0.0
	863	0	0.0
	864	1	0.0
	865	1	0.0
	866	1	0.0
	867	1	0.0
	868	1	0.0
	869	1	0.0
	870	1	12.502101
	871	1	0.0
	872	2	0.0
	873	2	0.0
	874	2	0.0
	875	2	0.0
	876	2	0.0
	877	2	0.0
	878	2	7.0044355
	879	2	0.0
	880	3	0.0
	881	3	5.9823227
	882	3	0.0
	883	3	0.0
	884	3	0.0
	885	3	0.0
	886	3	7.6822066
	887	3	0.0
	888	4	0.0
	889	4	4.481482
	890	4	0.0
	891	4	0.0
	892	4	0.0
	893	4	0.0
	894	4	9.894088
	895	4	0.0
	896	5	0.0
	897	5	4.5543523
	898	5	0.0
	899	5	0.0
	900	5	0.0
	901	5	0.0
	902	5	6.489956
	903	5	0.0
	904	6	0.0
	905	6	4.288987
	906	6	0.0
	907	6	0.0
	908	6	0.0
	909	6	0.0
	910	6	8.892234
	911	6	0.0
	912	7	0.0
	913	7	4.0432343
	914	7	0.0
	915	7	0.0
	916	7	0.0
	917	7	0.0
	918	7	8.02056
	919	7	0.0
	920	8	0.0
	921	8	5.2819495
	922	8	0.0
	923	8	0.0
	924	8	0.0
	925	8	0.0
	926	8	10.401404
	927	8	0.0
	928	9	0.0
	929	9	5.5207896
	930	9	0.0
	931	9	0.0
	932	9	0.0
	933	9	0.0
	934	9	9.051944
	935	9	0.0
	936	10	0.0
	937	10	4.9488134
	938	10	0.0
	939	10	0.0
	940	10	0.0
	941	10	0.0
	942	10	10.722265
	943	10	0.0
	944	11	0.0
	945	11	5.1162987
	946	11	0.0
	947	11	0.0
	948	11	0.0
	949	11	0.0
	950	11	7.522887
	951	11	0.0
	952	12	0.0
	953	12	4.4741344
	954	12	0.0
	955	12	0.0
	956	12	0.0
	957	12	0.0
	958	12	7.6834574
	959	12	0.0
	960	13	0.0
	961	13	4.41844
	962	13	0.0
	963	13	0.0
	964	13	0.0
	965	13	0.0
	966	13	8.94447
	967	13	0.0
	968	14	0.0
	969	14	4.2735553
	970	14	0.0
	971	14	0.0
	972	14	0.0
	973	14	0.0
	974	14	9.995393
	975	14	0.0
	976	15	0.0
	977	15	4.8265595
	978	15	0.0
	979	15	0.0
	980	15	0.0
	981	15	0.0
	982	15	12.664241
	983	15	0.0
	984	16	0.0
	985	16	5.1031947
	986	16	0.0
	987	16	0.0
	988	16	0.0
	989	16	0.0
	990	16	13.93294
	991	16	0.0
	992	17	0.0
	993	17	4.7166066
	994	17	0.0
	995	17	0.0
	996	17	0.0
	997	17	0.0
	998	17	9.174382
	999	17	0.0
	1000	18	0.0
	1001	18	5.333295
	1002	18	0.0
	1003	18	0.0
	1004	18	0.0
	1005	18	0.0
	1006	18	10.7093
	1007	18	0.0
	1008	19	0.0
	1009	19	5.019943
	1010	19	0.0
	1011	19	0.0
	1012	19	0.0
	1013	19	0.0
	1014	19	7.764651
	1015	19	0.0
	1016	0	0.0
	1017	0	0.0
	1018	0	0.0
	1019	0	0.0
	1020	0	0.0
	1021	0	0.0
	1022	0	0.0
	1023	0	0.0
	1024	1	4.4605207
	1025	1	0.0
	1026	1	0.0
	1027	1	0.0
	1028	1	0.0
	1029	1	0.0
	1030	1	0.0
	1031	1	0.0
	1032	2	4.774651
	1033	2	0.0
	1034	2	0.0
	1035	2	0.0
	1036	2	0.0
	1037	2	3.250784
	1038	2	0.0
	1039	2	0.0
	1040	3	4.530181
	1041	3	0.0
	1042	3	0.0
	1043	3	0.0
	1044	3	0.0
	1045	3	0.0
	1046	3	0.0
	1047	3	0.0
	1048	4	5.552162
	1049	4	0.0
	1050	4	0.0
	1051	4	0.0
	1052	4	0.0
	1053	4	6.2781105
	1054	4	0.0
	1055	4	0.0
	1056	5	4.8306355
	1057	5	0.0
	1058	5	0.0
	1059	5	0.0
	1060	5	0.0
	1061	5	7.3050404
	1062	5	0.0
	1063	5	0.0
	1064	6	4.5372467
	1065	6	0.0
	1066	6	0.0
	1067	6	0.0
	1068	6	0.0
	1069	6	4.6050954
	1070	6	0.0
	1071	6	0.0
	1072	7	5.135877
	1073	7	0.0
	1074	7	0.0
	1075	7	0.0
	1076	7	0.0
	1077	7	4.5514727
	1078	7	4.385041
	1079	7	0.0
	1080	8	4.7561736
	1081	8	0.0
	1082	8	0.0
	1083	8	0.0
	1084	8	0.0
	1085	8	5.1153603
	1086	8	0.0
	1087	8	0.0
	1088	9	4.522046
	1089	9	0.0
	1090	9	0.0
	1091	9	0.0
	1092	9	0.0
	1093	9	7.1167994
	1094	9	0.0
	1095	9	0.0
	1096	10	4.5868087
	1097	10	0.0
	1098	10	0.0
	1099	10	0.0
	1100	10	9.59484
	1101	10	0.0
	1102	10	0.0
	1103	10	0.0
	1104	11	4.707628
	1105	11	0.0
	1106	11	0.0
	1107	11	0.0
	1108	11	11.809955
	1109	11	0.0
	1110	11	0.0
	1111	11	0.0
	1112	12	4.4493737
	1113	12	0.0
	1114	12	0.0
	1115	12	0.0
	1116	12	9.356681
	1117	12	0.0
	1118	12	0.0
	1119	12	0.0
	1120	13	4.4703164
	1121	13	0.0
	1122	13	0.0
	1123	13	0.0
	1124	13	13.6123
	1125	13	0.0
	1126	13	0.0
	1127	13	0.0
	1128	14	4.309299
	1129	14	0.0
	1130	14	0.0
	1131	14	0.0
	1132	14	11.165987
	1133	14	0.0
	1134	14	0.0
	1135	14	0.0
	1136	15	4.2095866
	1137	15	0.0
	1138	15	0.0
	1139	15	0.0
	1140	15	11.5716095
	1141	15	0.0
	1142	15	0.0
	1143	15	0.0
	1144	16	4.220537
	1145	16	0.0
	1146	16	0.0
	1147	16	0.0
	1148	16	13.232067
	1149	16	0.0
	1150	16	0.0
	1151	16	0.0
	1152	17	4.5310783
	1153	17	0.0
	1154	17	0.0
	1155	17	0.0
	1156	17	14.083809
	1157	17	0.0
	1158	17	0.0
	1159	17	0.0
	1160	18	4.029308
	1161	18	0.0
	1162	18	0.0
	1163	18	0.0
	1164	18	11.564057
	1165	18	0.0
	1166	18	0.0
	1167	18	0.0
	1168	19	3.8704584
	1169	19	0.0
	1170	19	0.0
	1171	19	0.0
	1172	19	13.00801
	1173	19	0.0
	1174	19	0.0
	1175	19	0.0
	1176	0	0.0
	1177	0	0.0
	1178	0	0.0
	1179	0	0.0
	1180	0	0.0
	1181	0	0.0
	1182	0	0.0
	1183	0	0.0
	1184	1	0.0
	1185	1	0.0
	1186	1	0.0
	1187	1	0.0
	1188	1	0.0
	1189	1	4.9057593
	1190	1	0.0
	1191	1	0.0
	1192	2	0.0
	1193	2	3.259646
	1194	2	0.0
	1195	2	0.0
	1196	2	0.0
	1197	2	5.525809
	1198	2	0.0
	1199	2	0.0
	1200	3	0.0
	1201	3	0.0
	1202	3	0.0
	1203	3	0.0
	1204	3	0.0
	1205	3	7.4051967
	1206	3	0.0
	1207	3	0.0
	1208	4	0.0
	1209	4	0.0
	1210	4	3.466178
	1211	4	0.0
	1212	4	0.0
	1213	4	7.6181555
	1214	4	0.0
	1215	4	0.0
	1216	0	0.0
	1217	0	0.0
	1218	0	0.0
	1219	0	0.0
	1220	0	0.0
	1221	0	0.0
	1222	0	0.0
	1223	0	0.0
	1224	1	0.0
	1225	1	0.0
	1226	1	0.0
	1227	1	0.0
	1228	1	0.0
	1229	1	3.1175277
	1230	1	0.0
	1231	1	0.0
	1232	2	0.0
	1233	2	0.0
	1234	2	0.0
	1235	2	0.0
	1236	2	0.0
	1237	2	0.0
	1238	2	0.0
	1239	2	0.0
	1240	3	4.4640074
	1241	3	0.0
	1242	3	0.0
	1243	3	0.0
	1244	3	0.0
	1245	3	0.0
	1246	3	0.0
	1247	3	0.0
	1248	4	0.0
	1249	4	0.0
	1250	4	0.0
	1251	4	0.0
	1252	4	0.0
	1253	4	0.0
	1254	4	0.0
	1255	4	0.0
	1256	5	3.608198
	1257	5	0.0
	1258	5	0.0
	1259	5	0.0
	1260	5	0.0
	1261	5	0.0
	1262	5	0.0
	1263	5	0.0
	1264	6	0.0
	1265	6	0.0
	1266	6	0.0
	1267	6	0.0
	1268	6	0.0
	1269	6	0.0
	1270	6	0.0
	1271	6	0.0
	1272	7	4.2834845
	1273	7	0.0
	1274	7	0.0
	1275	7	0.0
	1276	7	0.0
	1277	7	0.0
	1278	7	0.0
	1279	7	0.0
	1280	8	0.0
	1281	8	0.0
	1282	8	0.0
	1283	8	0.0
	1284	8	0.0
	1285	8	0.0
	1286	8	0.0
	1287	8	0.0
	1288	9	4.66539
	1289	9	0.0
	1290	9	0.0
	1291	9	0.0
	1292	9	0.0
	1293	9	0.0
	1294	9	0.0
	1295	9	0.0
	1296	10	4.574462
	1297	10	0.0
	1298	10	0.0
	1299	10	0.0
	1300	10	0.0
	1301	10	3.2725165
	1302	10	0.0
	1303	10	0.0
	1304	11	4.4435716
	1305	11	0.0
	1306	11	0.0
	1307	11	0.0
	1308	11	0.0
	1309	11	0.0
	1310	11	0.0
	1311	11	0.0
	1312	12	5.28466
	1313	12	0.0
	1314	12	0.0
	1315	12	0.0
	1316	12	9.541027
	1317	12	0.0
	1318	12	0.0
	1319	12	0.0
	1320	13	5.5639877
	1321	13	0.0
	1322	13	0.0
	1323	13	0.0
	1324	13	7.4299555
	1325	13	0.0
	1326	13	3.3477385
	1327	13	0.0
	1328	14	4.713496
	1329	14	0.0
	1330	14	0.0
	1331	14	0.0
	1332	14	8.927429
	1333	14	0.0
	1334	14	0.0
	1335	14	0.0
	1336	15	5.896734
	1337	15	0.0
	1338	15	0.0
	1339	15	0.0
	1340	15	9.330309
	1341	15	0.0
	1342	15	0.0
	1343	15	0.0
	1344	16	5.512706
	1345	16	0.0
	1346	16	0.0
	1347	16	0.0
	1348	16	8.927377
	1349	16	0.0
	1350	16	0.0
	1351	16	0.0
	1352	17	5.0671315
	1353	17	0.0
	1354	17	0.0
	1355	17	0.0
	1356	17	9.025962
	1357	17	0.0
	1358	17	0.0
	1359	17	0.0
	1360	18	5.342715
	1361	18	0.0
	1362	18	0.0
	1363	18	0.0
	1364	18	7.2100916
	1365	18	0.0
	1366	18	4.8604355
	1367	18	0.0
	1368	19	5.1428394
	1369	19	0.0
	1370	19	0.0
	1371	19	0.0
	1372	19	6.7980785
	1373	19	0.0
	1374	19	4.1750336
	1375	19	0.0
	1376	0	0.0
	1377	0	0.0
	1378	0	0.0
	1379	0	0.0
	1380	0	0.0
	1381	0	0.0
	1382	0	0.0
	1383	0	0.0
	1384	1	0.0
	1385	1	0.0
	1386	1	3.1983466
	1387	1	0.0
	1388	1	0.0
	1389	1	0.0
	1390	1	0.0
	1391	1	0.0
	1392	2	0.0
	1393	2	0.0
	1394	2	0.0
	1395	2	0.0
	1396	2	0.0
	1397	2	0.0
	1398	2	0.0
	1399	2	0.0
	1400	3	0.0
	1401	3	0.0
	1402	3	3.2462125
	1403	3	0.0
	1404	3	0.0
	1405	3	0.0
	1406	3	0.0
	1407	3	0.0
	1408	4	0.0
	1409	4	0.0
	1410	4	0.0
	1411	4	0.0
	1412	4	0.0
	1413	4	0.0
	1414	4	0.0
	1415	4	0.0
	1416	5	0.0
	1417	5	0.0
	1418	5	3.2527714
	1419	5	0.0
	1420	5	0.0
	1421	5	0.0
	1422	5	0.0
	1423	5	0.0
	1424	6	0.0
	1425	6	0.0
	1426	6	0.0
	1427	6	0.0
	1428	6	0.0
	1429	6	0.0
	1430	6	0.0
	1431	6	0.0
	1432	7	0.0
	1433	7	0.0
	1434	7	3.2698922
	1435	7	0.0
	1436	7	0.0
	1437	7	0.0
	1438	7	0.0
	1439	7	0.0
	1440	8	0.0
	1441	8	0.0
	1442	8	5.019027
	1443	8	0.0
	1444	8	0.0
	1445	8	0.0
	1446	8	0.0
	1447	8	0.0
	1448	9	0.0
	1449	9	0.0
	1450	9	3.7926636
	1451	9	0.0
	1452	9	0.0
	1453	9	0.0
	1454	9	0.0
	1455	9	0.0
	1456	10	0.0
	1457	10	0.0
	1458	10	5.1295753
	1459	10	0.0
	1460	10	0.0
	1461	10	0.0
	1462	10	0.0
	1463	10	0.0
	1464	11	0.0
	1465	11	0.0
	1466	11	3.3224976
	1467	11	0.0
	1468	11	0.0
	1469	11	0.0
	1470	11	0.0
	1471	11	0.0
	1472	12	0.0
	1473	12	0.0
	1474	12	5.1628747
	1475	12	0.0
	1476	12	0.0
	1477	12	0.0
	1478	12	0.0
	1479	12	0.0
	1480	13	0.0
	1481	13	0.0
	1482	13	4.4707627
	1483	13	0.0
	1484	13	0.0
	1485	13	0.0
	1486	13	0.0
	1487	13	0.0
	1488	14	0.0
	1489	14	0.0
	1490	14	6.7095094
	1491	14	0.0
	1492	14	0.0
	1493	14	0.0
	1494	14	0.0
	1495	14	0.0
	1496	15	0.0
	1497	15	0.0
	1498	15	3.4598417
	1499	15	0.0
	1500	15	0.0
	1501	15	0.0
	1502	15	0.0
	1503	15	0.0
	1504	16	0.0
	1505	16	0.0
	1506	16	3.8372717
	1507	16	0.0
	1508	16	0.0
	1509	16	0.0
	1510	16	0.0
	1511	16	0.0
	1512	17	0.0
	1513	17	0.0
	1514	17	3.4388762
	1515	17	0.0
	1516	17	0.0
	1517	17	0.0
	1518	17	0.0
	1519	17	0.0
	1520	18	0.0
	1521	18	0.0
	1522	18	4.5605783
	1523	18	0.0
	1524	18	0.0
	1525	18	0.0
	1526	18	0.0
	1527	18	0.0
	1528	19	0.0
	1529	19	0.0
	1530	19	5.263819
	1531	19	0.0
	1532	19	0.0
	1533	19	0.0
	1534	19	0.0
	1535	19	0.0
	1536	0	0.0
	1537	0	0.0
	1538	0	0.0
	1539	0	0.0
	1540	0	0.0
	1541	0	0.0
	1542	0	0.0
	1543	0	0.0
	1544	1	0.0
	1545	1	0.0
	1546	1	0.0
	1547	1	3.6300309
	1548	1	0.0
	1549	1	0.0
	1550	1	0.0
	1551	1	0.0
	1552	2	0.0
	1553	2	0.0
	1554	2	0.0
	1555	2	4.340879
	1556	2	0.0
	1557	2	0.0
	1558	2	6.594329
	1559	2	0.0
	1560	3	0.0
	1561	3	0.0
	1562	3	0.0
	1563	3	3.6436408
	1564	3	0.0
	1565	3	0.0
	1566	3	7.2149935
	1567	3	3.0803022
	1568	4	0.0
	1569	4	0.0
	1570	4	0.0
	1571	4	4.282494
	1572	4	0.0
	1573	4	0.0
	1574	4	7.196949
	1575	4	4.094927
	1576	5	0.0
	1577	5	0.0
	1578	5	0.0
	1579	5	3.4683857
	1580	5	0.0
	1581	5	0.0
	1582	5	3.7956002
	1583	5	4.1174054
	1584	6	0.0
	1585	6	0.0
	1586	6	0.0
	1587	6	4.0474863
	1588	6	0.0
	1589	6	0.0
	1590	6	7.068852
	1591	6	4.245292
	1592	7	0.0
	1593	7	0.0
	1594	7	0.0
	1595	7	0.0
	1596	7	0.0
	1597	7	0.0
	1598	7	6.752432
	1599	7	4.429134
	1600	8	0.0
	1601	8	0.0
	1602	8	0.0
	1603	8	4.3126636
	1604	8	0.0
	1605	8	0.0
	1606	8	7.823116
	1607	8	4.2798715
	1608	9	0.0
	1609	9	0.0
	1610	9	0.0
	1611	9	2.8681931
	1612	9	0.0
	1613	9	0.0
	1614	9	6.9061546
	1615	9	4.198533
	1616	10	0.0
	1617	10	0.0
	1618	10	0.0
	1619	10	3.631503
	1620	10	0.0
	1621	10	0.0
	1622	10	6.039123
	1623	10	4.012257
	1624	11	0.0
	1625	11	0.0
	1626	11	0.0
	1627	11	2.867928
	1628	11	0.0
	1629	11	0.0
	1630	11	8.890933
	1631	11	4.1915627
	1632	12	0.0
	1633	12	0.0
	1634	12	0.0
	1635	12	3.6636107
	1636	12	0.0
	1637	12	0.0
	1638	12	8.114061
	1639	12	4.1404657
	1640	13	0.0
	1641	13	0.0
	1642	13	0.0
	1643	13	2.9390292
	1644	13	0.0
	1645	13	0.0
	1646	13	9.276992
	1647	13	4.199317
	1648	14	0.0
	1649	14	0.0
	1650	14	0.0
	1651	14	3.0873742
	1652	14	0.0
	1653	14	0.0
	1654	14	7.3769517
	1655	14	4.3398657
	1656	15	0.0
	1657	15	0.0
	1658	15	0.0
	1659	15	2.8818412
	1660	15	0.0
	1661	15	0.0
	1662	15	8.197186
	1663	15	4.1655107
	1664	16	0.0
	1665	16	0.0
	1666	16	0.0
	1667	16	2.7364783
	1668	16	0.0
	1669	16	0.0
	1670	16	10.39782
	1671	16	4.145077
	1672	17	0.0
	1673	17	0.0
	1674	17	0.0
	1675	17	2.8890426
	1676	17	0.0
	1677	17	0.0
	1678	17	8.133886
	1679	17	4.23118
	1680	18	0.0
	1681	18	0.0
	1682	18	0.0
	1683	18	2.8989882
	1684	18	0.0
	1685	18	0.0
	1686	18	13.38003
	1687	18	4.117323
	1688	19	0.0
	1689	19	0.0
	1690	19	0.0
	1691	19	0.0
	1692	19	0.0
	1693	19	0.0
	1694	19	12.22682
	1695	19	4.2176003
	1696	0	0.0
	1697	0	0.0
	1698	0	0.0
	1699	0	0.0
	1700	0	0.0
	1701	0	0.0
	1702	0	0.0
	1703	0	0.0
	1704	1	0.0
	1705	1	0.0
	1706	1	0.0
	1707	1	0.0
	1708	1	0.0
	1709	1	0.0
	1710	1	0.0
	1711	1	5.253049
	1712	2	0.0
	1713	2	0.0
	1714	2	0.0
	1715	2	0.0
	1716	2	0.0
	1717	2	6.6447678
	1718	2	0.0
	1719	2	0.0
	1720	3	0.0
	1721	3	0.0
	1722	3	0.0
	1723	3	0.0
	1724	3	0.0
	1725	3	6.978606
	1726	3	0.0
	1727	3	3.5944731
	1728	4	0.0
	1729	4	0.0
	1730	4	0.0
	1731	4	0.0
	1732	4	0.0
	1733	4	6.5036006
	1734	4	0.0
	1735	4	0.0
	1736	5	0.0
	1737	5	0.0
	1738	5	0.0
	1739	5	0.0
	1740	5	0.0
	1741	5	0.0
	1742	5	0.0
	1743	5	6.4212418
	1744	6	0.0
	1745	6	0.0
	1746	6	0.0
	1747	6	0.0
	1748	6	0.0
	1749	6	0.0
	1750	6	3.9195182
	1751	6	5.773234
	1752	7	0.0
	1753	7	0.0
	1754	7	0.0
	1755	7	0.0
	1756	7	0.0
	1757	7	0.0
	1758	7	0.0
	1759	7	5.8194118
	1760	8	0.0
	1761	8	0.0
	1762	8	0.0
	1763	8	0.0
	1764	8	0.0
	1765	8	0.0
	1766	8	0.0
	1767	8	8.338753
	1768	9	0.0
	1769	9	0.0
	1770	9	4.945486
	1771	9	0.0
	1772	9	0.0
	1773	9	0.0
	1774	9	0.0
	1775	9	8.87626
	1776	10	0.0
	1777	10	0.0
	1778	10	0.0
	1779	10	0.0
	1780	10	0.0
	1781	10	0.0
	1782	10	0.0
	1783	10	9.489247
	1784	11	0.0
	1785	11	0.0
	1786	11	0.0
	1787	11	0.0
	1788	11	0.0
	1789	11	0.0
	1790	11	3.154563
	1791	11	9.348386
	1792	12	0.0
	1793	12	0.0
	1794	12	0.0
	1795	12	0.0
	1796	12	0.0
	1797	12	0.0
	1798	12	0.0
	1799	12	8.80542
	1800	13	0.0
	1801	13	0.0
	1802	13	5.0706797
	1803	13	0.0
	1804	13	0.0
	1805	13	0.0
	1806	13	0.0
	1807	13	9.451785
	1808	14	0.0
	1809	14	0.0
	1810	14	5.095156
	1811	14	0.0
	1812	14	0.0
	1813	14	0.0
	1814	14	3.7788775
	1815	14	9.214826
	1816	15	0.0
	1817	15	0.0
	1818	15	3.3509078
	1819	15	0.0
	1820	15	0.0
	1821	15	0.0
	1822	15	0.0
	1823	15	9.254662
	1824	16	0.0
	1825	16	0.0
	1826	16	0.0
	1827	16	0.0
	1828	16	0.0
	1829	16	0.0
	1830	16	0.0
	1831	16	9.299251
	1832	17	0.0
	1833	17	0.0
	1834	17	0.0
	1835	17	2.9806588
	1836	17	0.0
	1837	17	0.0
	1838	17	0.0
	1839	17	9.748101
	1840	18	0.0
	1841	18	0.0
	1842	18	0.0
	1843	18	0.0
	1844	18	0.0
	1845	18	0.0
	1846	18	0.0
	1847	18	9.956165
	1848	19	0.0
	1849	19	0.0
	1850	19	0.0
	1851	19	0.0
	1852	19	0.0
	1853	19	0.0
	1854	19	3.961081
	1855	19	10.4775915
	1856	0	0.0
	1857	0	0.0
	1858	0	0.0
	1859	0	0.0
	1860	0	0.0
	1861	0	0.0
	1862	0	0.0
	1863	0	0.0
	1864	1	0.0
	1865	1	0.0
	1866	1	0.0
	1867	1	0.0
	1868	1	0.0
	1869	1	0.0
	1870	1	0.0
	1871	1	8.64043
	1872	2	0.0
	1873	2	0.0
	1874	2	0.0
	1875	2	0.0
	1876	2	0.0
	1877	2	0.0
	1878	2	4.0743394
	1879	2	0.0
	1880	3	0.0
	1881	3	0.0
	1882	3	0.0
	1883	3	0.0
	1884	3	0.0
	1885	3	0.0
	1886	3	1.4826229
	1887	3	0.0
	1888	4	0.0
	1889	4	4.042131
	1890	4	0.0
	1891	4	0.0
	1892	4	0.0
	1893	4	0.0
	1894	4	1.45045
	1895	4	0.0
	1896	5	0.0
	1897	5	4.7671156
	1898	5	0.0
	1899	5	0.0
	1900	5	0.0
	1901	5	3.3933206
	1902	5	1.4761324
	1903	5	0.0
	1904	6	0.0
	1905	6	4.3599405
	1906	6	0.0
	1907	6	0.0
	1908	6	0.0
	1909	6	5.158939
	1910	6	1.4279315
	1911	6	0.0
	1912	7	0.0
	1913	7	4.3032475
	1914	7	0.0
	1915	7	0.0
	1916	7	0.0
	1917	7	3.6558154
	1918	7	1.3973066
	1919	7	0.0
	1920	8	0.0
	1921	8	4.150881
	1922	8	0.0
	1923	8	0.0
	1924	8	0.0
	1925	8	5.729232
	1926	8	1.4174069
	1927	8	0.0
	1928	9	0.0
	1929	9	5.648494
	1930	9	0.0
	1931	9	0.0
	1932	9	0.0
	1933	9	6.929197
	1934	9	1.4154742
	1935	9	0.0
	1936	10	0.0
	1937	10	4.498513
	1938	10	0.0
	1939	10	4.7605352
	1940	10	0.0
	1941	10	5.8176227
	1942	10	1.3979062
	1943	10	0.0
	1944	11	0.0
	1945	11	4.4566107
	1946	11	0.0
	1947	11	4.7092447
	1948	11	0.0
	1949	11	6.862779
	1950	11	1.3747671
	1951	11	3.0492961
	1952	12	0.0
	1953	12	3.83664
	1954	12	0.0
	1955	12	4.0053663
	1956	12	0.0
	1957	12	7.092443
	1958	12	1.4630498
	1959	12	0.0
	1960	13	0.0
	1961	13	4.817642
	1962	13	0.0
	1963	13	3.510058
	1964	13	0.0
	1965	13	6.7784476
	1966	13	1.3949243
	1967	13	5.081701
	1968	14	0.0
	1969	14	5.048334
	1970	14	0.0
	1971	14	3.9675934
	1972	14	0.0
	1973	14	7.270472
	1974	14	8.815214
	1975	14	1.4775045
	1976	15	0.0
	1977	15	4.2707005
	1978	15	0.0
	1979	15	3.8371968
	1980	15	0.0
	1981	15	6.3798423
	1982	15	9.1465
	1983	15	1.4588935
	1984	16	0.0
	1985	16	4.3771405
	1986	16	0.0
	1987	16	8.822909
	1988	16	0.0
	1989	16	6.4593277
	1990	16	8.975284
	1991	16	1.3540167
	1992	17	0.0
	1993	17	5.061161
	1994	17	0.0
	1995	17	4.519732
	1996	17	0.0
	1997	17	6.882691
[truncated: 2,802 more rows]

## Sheet: Figure 4d
Figure 4d
	Datapoint ID	HAT_type	barrier [kcal/mol]
	0	DOPA_R_educt	27.378948
	1	DOPA_R_educt	38.274895
	2	DOPA_R_educt	30.362672
	3	DOPA_R_educt	33.101138
	4	DOPA_R_educt	34.035347
	5	DOPA_R_educt	35.285627
	6	DOPA_R_educt	29.335248
	7	DOPA_R_educt	31.410402
	8	DOPA_R_educt	33.769979
	9	DOPA_R_educt	30.104761
	10	DOPA_R_educt	32.627067
	11	DOPA_R_educt	25.387426
	12	DOPA_R_educt	31.947692
	13	DOPA_R_educt	29.297817
	14	DOPA_R_educt	30.837388
	15	DOPA_R_educt	30.875294
	16	DOPA_R_educt	32.094616
	17	DOPA_R_educt	32.643291
	18	DOPA_R_educt	29.516017
	19	DOPA_R_educt	31.860332
	20	DOPA_R_educt	34.275353
	21	DOPA_R_educt	29.105887
	22	DOPA_R_educt	33.100385
	23	DOPA_R_educt	30.377347
	24	DOPA_R_educt	27.113801
	25	DOPA_R_educt	26.697477
	26	DOPA_R_educt	36.883531
	27	DOPA_R_educt	35.734011
	28	DOPA_R_educt	40.556809
	29	DOPA_R_educt	29.712725
	30	DOPA_R_educt	26.544774
	31	DOPA_R_educt	25.365707
	32	DOPA_R_educt	24.136654
	33	DOPA_R_educt	24.193981
	34	DOPA_R_educt	33.916823
	35	DOPA_R_educt	30.539006
	36	DOPA_R_educt	32.674741
	37	DOPA_R_educt	31.498140
	38	DOPA_R_educt	35.307580
	39	DOPA_R_educt	32.230181
	40	DOPA_R_educt	32.014301
	41	DOPA_R_educt	22.896550
	42	DOPA_R_educt	32.522916
	43	DOPA_R_educt	31.020720
	44	DOPA_R_educt	32.318151
	45	DOPA_R_educt	29.638072
	46	DOPA_R_educt	31.582185
	47	DOPA_R_educt-O	30.362672
	48	DOPA_R_educt-O	33.101138
	49	DOPA_R_educt-O	34.035347
	50	DOPA_R_educt-O	35.285627
	51	DOPA_R_educt-O	29.335248
	52	DOPA_R_educt-O	31.410402
	53	DOPA_R_educt-O	33.769979
	54	DOPA_R_educt-O	30.104761
	55	DOPA_R_educt-O	32.627067
	56	DOPA_R_educt-O	25.387426
	57	DOPA_R_educt-O	31.947692
	58	DOPA_R_educt-O	29.297817
	59	DOPA_R_educt-O	30.837388
	60	DOPA_R_educt-O	30.875294
	61	DOPA_R_educt-O	32.094616
	62	DOPA_R_educt-O	32.643291
	63	DOPA_R_educt-O	29.516017
	64	DOPA_R_educt-O	31.860332
	65	DOPA_R_educt-O	34.275353
	66	DOPA_R_educt-O	29.105887
	67	DOPA_R_educt-O	33.100385
	68	DOPA_R_educt-O	30.377347
	69	DOPA_R_educt-O	27.113801
	70	DOPA_R_educt-O	26.697477
	71	DOPA_R_educt-O	29.712725
	72	DOPA_R_educt-O	26.544774
	73	DOPA_R_educt-O	25.365707
	74	DOPA_R_educt-O	24.136654
	75	DOPA_R_educt-O	24.193981
	76	DOPA_R_educt-O	33.916823
	77	DOPA_R_educt-O	30.539006
	78	DOPA_R_educt-O	32.674741
	79	DOPA_R_educt-O	31.498140
	80	DOPA_R_educt-O	35.307580
	81	DOPA_R_educt-O	32.230181
	82	DOPA_R_educt-O	32.014301
	83	DOPA_R_educt-O	22.896550
	84	DOPA_R_educt-O	32.522916
	85	DOPA_R_educt-O	31.020720
	86	DOPA_R_educt-O	32.318151
	87	DOPA_R_educt-O	31.582185
	88	DOPA_R_educt-C	27.378948
	89	DOPA_R_educt-C	38.274895
	90	DOPA_R_educt-C	36.883531
	91	DOPA_R_educt-C	35.734011
	92	DOPA_R_educt-C	40.556809
	93	DOPA_R_educt-C	29.638072
	94	DOPA_R_product	38.253406
	95	DOPA_R_product	34.803113
	96	DOPA_R_product	18.281751
	97	DOPA_R_product	29.886989
	98	DOPA_R_product	18.709640
	99	DOPA_R_product	35.353437
	100	DOPA_R_product	25.690625
	101	DOPA_R_product	21.438870
	102	DOPA_R_product	20.721954
	103	DOPA_R_product	18.671730
	104	DOPA_R_product	28.764759
	105	DOPA_R_product	21.455452
	106	DOPA_R_product	29.603286
	107	DOPA_R_product	29.781069
	108	DOPA_R_product	36.101356
	109	DOPA_R_product	35.968825
	110	DOPA_R_product	37.020806
	111	DOPA_R_product	28.855640
	112	DOPA_R_product	20.118322
	113	DOPA_R_product	29.454789
	114	DOPA_R_product	24.566325
	115	DOPA_R_product	33.543492
	116	DOPA_R_product	32.277286
	117	DOPA_R_product	20.436748
	118	DOPA_R_product	33.646411
	119	DOPA_R_product	17.527936
	120	DOPA_R_product	21.148628
	121	DOPA_R_product	20.496048
	122	DOPA_R_product	18.364776
	123	DOPA_R_product	35.392835
	124	DOPA_R_product	36.474805
	125	DOPA_R_product	37.533162
	126	DOPA_R_product	35.651512
	127	DOPA_R_product	35.970019
	128	DOPA_R_product	30.348217
	129	DOPA_R_product	20.236417
	130	DOPA_R_product	35.489240
	131	DOPA_R_product	38.745220
	132	DOPA_R_product	34.523647
	133	DOPA_R_product	39.602066
	134	DOPA_R_product	34.207030
	135	DOPA_R_product	35.943061
	136	DOPA_R_product	36.565891
	137	DOPA_R_product	26.060854
	138	DOPA_R_product	37.190089
	139	DOPA_R_product	28.744498
	140	DOPA_R_product	28.621754
	141	DOPA_R_product	35.926368
	142	DOPA_R_product	26.753176
	143	DOPA_R_product	28.719812
	144	DOPA_R_product	34.577043
	145	DOPA_R_product	28.396991
	146	DOPA_R_product	29.626601
	147	DOPA_R_product	35.605801
	148	DOPA_R_product	23.457808
	149	DOPA_R_product	33.185835
	150	DOPA_R_product	24.516142
	151	DOPA_R_product	29.897748
	152	DOPA_R_product	31.778554
	153	DOPA_R_product	27.834934
	154	DOPA_R_product	34.773937
	155	DOPA_R_product	36.852970
	156	DOPA_R_product	29.151728
	157	DOPA_R_product	29.727434
	158	DOPA_R_product	26.581479
	159	DOPA_R_product	27.382276
	160	DOPA_R_product	34.305373
	161	DOPA_R_product	29.793461
	162	DOPA_R_product	29.135099
	163	DOPA_R_product	27.845748
	164	DOPA_R_product	35.488849
	165	DOPA_R_product	31.996869
	166	DOPA_R_product-O	18.281751
	167	DOPA_R_product-O	29.886989
	168	DOPA_R_product-O	18.709640
	169	DOPA_R_product-O	35.353437
	170	DOPA_R_product-O	25.690625
	171	DOPA_R_product-O	21.438870
	172	DOPA_R_product-O	20.721954
	173	DOPA_R_product-O	18.671730
	174	DOPA_R_product-O	28.764759
	175	DOPA_R_product-O	21.455452
	176	DOPA_R_product-O	29.603286
	177	DOPA_R_product-O	29.781069
	178	DOPA_R_product-O	37.020806
	179	DOPA_R_product-O	28.855640
	180	DOPA_R_product-O	20.118322
	181	DOPA_R_product-O	29.454789
	182	DOPA_R_product-O	24.566325
	183	DOPA_R_product-O	33.543492
	184	DOPA_R_product-O	32.277286
	185	DOPA_R_product-O	20.436748
	186	DOPA_R_product-O	33.646411
	187	DOPA_R_product-O	17.527936
	188	DOPA_R_product-O	21.148628
	189	DOPA_R_product-O	20.496048
	190	DOPA_R_product-O	18.364776
	191	DOPA_R_product-O	37.533162
	192	DOPA_R_product-O	35.970019
	193	DOPA_R_product-O	35.943061
	194	DOPA_R_product-O	36.565891
	195	DOPA_R_product-O	26.060854
	196	DOPA_R_product-O	28.744498
	197	DOPA_R_product-O	28.621754
	198	DOPA_R_product-O	26.753176
	199	DOPA_R_product-O	28.719812
	200	DOPA_R_product-O	28.396991
	201	DOPA_R_product-O	35.605801
	202	DOPA_R_product-O	23.457808
	203	DOPA_R_product-O	33.185835
	204	DOPA_R_product-O	24.516142
	205	DOPA_R_product-O	31.778554
	206	DOPA_R_product-O	27.834934
	207	DOPA_R_product-O	36.852970
	208	DOPA_R_product-O	29.151728
	209	DOPA_R_product-O	29.727434
	210	DOPA_R_product-O	26.581479
	211	DOPA_R_product-O	27.382276
	212	DOPA_R_product-O	29.793461
	213	DOPA_R_product-O	29.135099
	214	DOPA_R_product-O	31.996869
	215	DOPA_R_product-C	38.253406
	216	DOPA_R_product-C	34.803113
	217	DOPA_R_product-C	36.101356
	218	DOPA_R_product-C	35.968825
	219	DOPA_R_product-C	35.392835
	220	DOPA_R_product-C	36.474805
	221	DOPA_R_product-C	35.651512
	222	DOPA_R_product-C	30.348217
	223	DOPA_R_product-C	20.236417
	224	DOPA_R_product-C	35.489240
	225	DOPA_R_product-C	38.745220
	226	DOPA_R_product-C	34.523647
	227	DOPA_R_product-C	39.602066
	228	DOPA_R_product-C	34.207030
	229	DOPA_R_product-C	37.190089
	230	DOPA_R_product-C	35.926368
	231	DOPA_R_product-C	34.577043
	232	DOPA_R_product-C	29.626601
	233	DOPA_R_product-C	29.897748
	234	DOPA_R_product-C	34.773937
	235	DOPA_R_product-C	34.305373
	236	DOPA_R_product-C	27.845748
	237	DOPA_R_product-C	35.488849
	238	other	32.307469
	239	other	26.823009
	240	other	39.182910
	241	other	34.121489
	242	other	34.487435
	243	other	39.315461
	244	other	27.595506
	245	other	37.051800
	246	other	37.454034
	247	other	32.344531
	248	other	34.687359
	249	other	40.443447
	250	other	37.254149
	251	other	37.787352
	252	other	38.360405
	253	other	35.912655
	254	other	35.163251
	255	other	38.290714
	256	other	38.874969
	257	other	35.263972
	258	other	32.898187
	259	other	38.117562
	260	other	23.176742
	261	other	30.871335
	262	other	37.743838
	263	other	37.664412
	264	other	31.460925
	265	other	37.467129
	266	other	28.787508
	267	other	31.330168
	268	other	30.812245
	269	other	34.384098
	270	other	35.276731
	271	other	36.377729
	272	other	34.612252
	273	other	33.732725
	274	other	31.784503
	275	other	25.235167
	276	other	36.377633
	277	other	33.400944
	278	other	31.364208
	279	other	31.025882
	280	other	32.689544
	281	other	29.809437
	282	other	32.513442
	283	other	30.886365
	284	other	33.307350
	285	other	36.863605
	286	other	34.364226
	287	other	21.132703
	288	other	36.052477
	289	other	28.275790
	290	other	35.975575
	291	other	35.455523
	292	other	31.856550
	293	other	37.192277
	294	other	36.398326
	295	other	41.044674
	296	other	35.915853
	297	other	32.933439
	298	other	33.420793
	299	other	30.766536
	300	other	23.068497
	301	other	28.508381
	302	other	30.214051
	303	other	31.810102
	304	other	35.560729
	305	other	28.140660
	306	other	32.314439
	307	other	33.558265
	308	other	32.409534
	309	other	35.239402
	310	other	35.290742
	311	other	30.900908
	312	other	35.122186
	313	other	34.107145
	314	other	36.588291
	315	other	32.743340
	316	other	34.458917
	317	other	33.889001
	318	other	38.758531
	319	other	25.482960
	320	other	30.041923
	321	other	27.806332
	322	other	36.906346
	323	other	28.212816
	324	other	31.151376
	325	other	29.342760
	326	other	26.047857
	327	other	34.650865
	328	other	29.414265
	329	other	24.251337
	330	other	26.469580
	331	other	22.445127
	332	other	25.734231
	333	other	27.879033
	334	other	28.162670
	335	other	23.065929
	336	other	25.490275
	337	other	31.980857
	338	other	32.576619
	339	other	28.571221
	340	other	30.725507
	341	other	35.344033
	342	other	35.858611
	343	other	35.636466
	344	other	34.234486
	345	other	28.814957
	346	other	39.946617
	347	other	29.241445
	348	other	34.013553
	349	other	26.930272
	350	other	38.627160
	351	other	39.419048
	352	other	26.563932
	353	other	29.714362
	354	other	31.556607
	355	other	29.253889
	356	other	25.443701
	357	other	27.932552
	358	other	29.637026
	359	other	35.178968
	360	other	39.526379
	361	other	38.810612
	362	other	40.165573
	363	other	36.023344
	364	other	27.878995
	365	other	33.580104
	366	other	31.838374
	367	other	35.030261
	368	other	39.908131
	369	other	36.381147
	370	other	34.405739
	371	other	36.155684
	372	other	33.517551
	373	other	35.496454
	374	other	39.237213
	375	other	35.202574
	376	other	35.423082
	377	other	33.041354
	378	other	35.473778
	379	other	35.955474
	380	other	35.223726
	381	other	32.664168
	382	other	36.997277
	383	other	31.899755
	384	other	23.675070
	385	other	39.157737
	386	other	36.755669
	387	other	26.325645
	388	other	29.016644
	389	other	24.790283
	390	other	29.221850
	391	other	24.563341
	392	other	26.221584
	393	other	30.119652
	394	other	29.727614
	395	other	38.148373
	396	other	31.835598
	397	other	24.339657
	398	other	24.846092
	399	other	32.198153
	400	other	32.022920
	401	other	26.552583
	402	other	29.994606
	403	other	32.613090
	404	other	32.211116
	405	other	32.153261
	406	other	22.189028
	407	other	35.901923
	408	other	26.509670
	409	other	38.194378
	410	other	37.476610
	411	other	31.463215
	412	other	21.673495
	413	other	36.513089
	414	other	34.608736
	415	other	21.706250
	416	other	29.401350
	417	other	33.375441
	418	other	35.224511
	419	other	37.920684
	420	other	36.095695
	421	other	36.168556
	422	other	28.642042
	423	other	26.252952
	424	other	28.512231
	425	other	37.233349
	426	other	37.283886
	427	other	32.367048
	428	other	31.252202
	429	other	27.984440
	430	other	35.018185
	431	other	22.871693
	432	other	34.170854
	433	other	32.093777
	434	other	36.434893
	435	other	35.156071
	436	other	27.637333
	437	other	26.829093
	438	other	31.980165
	439	other	31.900250
	440	other	37.114454
	441	other	35.016293
	442	other	32.439815
	443	other	34.949750
	444	other	32.486739
	445	other	31.771982
	446	other	38.449476
	447	other	31.517018
	448	other	29.481258
	449	other	34.609422
	450	other	38.576885
	451	other	35.286053
	452	other	31.026598
	453	other	39.440414
	454	other	36.144550
	455	other	39.134702
	456	other	29.500138
	457	other	30.976814
	458	other	34.690586
	459	other	37.712955
	460	other	34.466017
	461	other	33.693250
	462	other	36.648121
	463	other	33.497201
	464	other	38.452905
	465	other	35.130980
	466	other	37.735822
	467	other	32.712913
	468	other	33.154463
	469	other	37.612058
	470	other	28.625531
	471	other	34.610807
	472	other	22.811743
	473	other	38.948289
	474	other	38.228900
	475	other	29.872089
	476	other	35.382312
	477	other	36.347737
	478	other	32.386783
	479	other	31.846787
	480	other	37.246007
	481	other	36.436048
	482	other	33.050519
	483	other	32.353435
	484	other	36.307095
	485	other	32.731505
	486	other	29.279246
	487	other	36.605380
	488	other	37.244133
	489	other	38.445478
	490	other	34.634748
	491	other	34.515567
	492	other	30.692083
	493	other	33.675159
	494	other	32.961266
	495	other	33.652810
	496	other	36.590509
	497	other	34.620027
	498	other	40.003433
	499	other	29.574886
	500	other	36.239133
	501	other	38.640125
	502	other	26.150291
	503	other	29.351470
	504	other	34.986215
	505	other	19.805714
	506	other	19.263339
	507	other	21.071572
	508	other	29.213381
	509	other	35.077203
	510	other	24.048100
	511	other	34.399483
	512	other	36.181935
	513	other	29.189532
	514	other	31.333043
	515	other	31.487851
	516	other	35.975737
	517	other	30.140820
	518	other	39.518692
	519	other	38.173919
	520	other	37.769375
	521	other	35.920894
	522	other	35.805225
	523	other	31.755214
	524	other	34.392761
	525	other	34.828602
	526	other	38.536197
	527	other	33.184300
	528	other	37.681325
	529	other	35.406682
	530	other	32.977415
	531	other	32.299996
	532	other	36.327162
	533	other	25.538166
	534	other	35.555580
	535	other	29.864052
	536	other	37.507118
	537	other	34.613771
	538	other	30.126866
	539	other	32.285305
	540	other	35.433104
	541	other	30.667579
	542	other	34.515019
	543	other	36.672937
	544	other	33.103280
	545	other	39.890026
	546	other	36.734124
	547	other	32.522480
	548	other	36.889774
	549	other	34.041319
	550	other	39.336193
	551	other	35.749794
	552	other	36.945102
	553	other	32.140236
	554	other	33.678272
	555	other	38.869739
	556	other	36.539451
	557	other	32.083834
	558	other	32.969128
	559	other	20.494967
	560	other	33.607113
	561	other	33.904372
	562	other	32.959624
	563	other	34.782927
	564	other	28.099971
	565	other	33.985790
	566	other	38.782398
	567	other	37.509174
	568	other	35.512989
	569	other	36.027483
	570	other	30.091575
	571	other	24.795433
	572	other	28.993260
	573	other	36.640655
	574	other	29.202458
	575	other	32.339062
	576	other	32.434505
	577	other	30.455245
	578	other	36.326921
	579	other	35.185941
	580	other	34.874500
	581	other	30.363773
	582	other	34.123706
	583	other	31.707065
	584	other	34.749958
	585	other	25.958372
	586	other	19.125414
	587	other	36.733753
	588	other	26.868043
	589	other	34.433621
	590	other	33.195194
	591	other	28.792224
	592	other	31.854184
	593	other	37.430103
	594	other	34.895995
	595	other	37.251497
	596	other	35.937569
	597	other	32.534355
	598	other	28.513598
	599	other	35.672210
	600	other	33.865899
	601	other	31.725415
	602	other	34.504430
	603	other	33.870036
	604	other	38.390404
	605	other	35.998945
	606	other	34.350370
	607	other	32.019939
	608	other	33.185528
	609	other	35.173444
	610	other	33.448320
	611	other	32.512264
	612	other	33.299008
	613	other	32.335796
	614	other	34.780353
	615	other	34.711688
	616	other	33.500135
	617	other	31.830890
	618	other	30.061394
	619	other	33.542751
	620	other	29.791703
	621	other	38.844850
	622	other	31.851637
	623	other	36.676080
	624	other	33.212548
	625	other	33.095436
	626	other	33.081234
	627	other	37.118102
	628	other	27.587796
	629	other	38.415081
	630	other	37.258629
	631	other	32.780664
	632	other	33.504308
	633	other	30.413511
	634	other	37.501050
	635	other	38.375878
	636	other	27.966940
	637	other	33.497508
	638	other	36.201281
	639	other	27.152962
	640	other	33.657870
	641	other	39.891873
	642	other	34.700829
	643	other	35.053569
	644	other	34.318119
	645	other	20.840452
	646	other	28.890617
	647	other	38.353832
	648	other	32.032879
	649	other	27.441952
	650	other	32.178179
	651	other	32.106983
	652	other	32.728335
	653	other	20.496790
	654	other	30.624242
	655	other	27.763668
	656	other	31.684384
	657	other	36.231212
	658	other	19.677406
	659	other	35.379212
	660	other	26.853943
	661	other	31.750957
	662	other	17.281521
	663	other	23.237212
	664	other	35.322788
	665	other	23.954435
	666	other	20.846138
	667	other	24.191379
	668	other	28.519824
	669	other	32.269428
	670	other	32.659295
	671	other	34.943453
	672	other	31.570561
	673	other	31.262859
	674	other	30.459727
	675	other	31.816126
	676	other	31.263853
	677	other	36.683689
	678	other	31.670639
	679	other	33.052272
	680	other	30.859969
	681	other	31.578003
	682	other	38.543472
	683	other	16.033030
	684	other	25.290207
	685	other	34.692412
	686	other	29.605656
	687	other	32.149163
	688	other	37.526376
	689	other	33.796146
	690	other	31.166436
	691	other	35.209926
	692	other	32.326934
	693	other	38.182797
	694	other	34.755748
	695	other	29.570063
	696	other	31.926456
	697	other	37.963966
	698	other	29.574845
	699	other	27.240134
	700	other	21.985085
	701	other	25.683796
	702	other	25.790721
	703	other	35.251203
	704	other	25.796821

## Sheet: Figure 4e
Figure 4e
	bin_left [kcal/mol]	bin_right [kcal/mol]	count / marker
	59.7515	63.33659	1
	63.33659	66.92168	0
	66.92168	70.50677	2
	70.50677	74.09186	0
	74.09186	77.67695	3
	77.67695	81.26204	6
	81.26204	84.84713	12
	84.84713	88.43222	24
	88.43222	92.01731	17
	92.01731	95.6024	21
	95.6024	99.18749	25
	99.18749	102.77258	13
	102.77258	106.35767	7
	106.35767	109.94276	9
	109.94276	113.52785	14
	113.52785	117.11294	6
	117.11294	120.69803	6
	120.69803	124.28312	0
	124.28312	127.86821	1
	127.86821	131.4533	1
	61.76227	61.7623	BDE_DOPA (orange)
	68.4722	68.4722	BDE_PYD(blue)

## Sheet: Figure 4f
Figure 4f
	Field [T]	Experimental_Kurth2023_G-band-Achilles	Theoretical	PYD	DOPA
	6.387351063	0.0006344499999999999	0.0008114836239103697	4.7071147036071865e-20	0.0008114836239103697
	6.387451063	-0.00894	0.0008114836239103634	-6.324929561520884e-18	0.0008114836239103697
	6.387551063	0.000783687	0.0008114836239103803	1.0620001180928285e-17	0.0008114836239103697
	6.387651063	-0.00706	0.0008114836239103846	1.493076318268102e-17	0.0008114836239103697
	6.387751063	-0.00285	0.0008114836239103782	8.527381709433323e-18	0.0008114836239103697
	6.387851063	-0.00505	0.000811483623910374	4.342142766443458e-18	0.0008114836239103697
	6.387951063	-0.00166	0.0008114836239103804	1.0698453092655068e-17	0.0008114836239103697
	6.388051063	-0.00447	0.000811483623910376	6.3563103262116085e-18	0.0008114836239103697
	6.3881510630000005	-0.0060999999999999995	0.000811483623910374	4.342142766443458e-18	0.0008114836239103697
	6.388251062999999	-0.0014	0.0008114836239103888	1.9194454037397666e-17	0.0008114836239103697
	6.388351063	-0.00032066200000000004	0.0008114836239103846	1.4962143947371713e-17	0.0008114836239103697
	6.388451063000001	-0.00242	0.0008114836239103846	1.4993524712062437e-17	0.0008114836239103697
	6.3885510629999995	0.00011709800000000001	0.000811483623910391	2.1334144655928686e-17	0.0008114836239103697
	6.388651063	-0.0015099999999999998	0.0008114836239103847	1.5024905476753163e-17	0.0008114836239103697
	6.388751063	0.000375774	0.0008114836239103824	1.2838143711186057e-17	0.0008114836239103697
	6.388851063	-0.00403	0.0008114836239103932	2.3473835274459702e-17	0.0008114836239103697
	6.388951063	-0.005619999999999999	0.0008114836239103846	1.4962143947371713e-17	0.0008114836239103697
	6.389051063	-0.00522	0.0008114836239103932	2.3473835274459702e-17	0.0008114836239103697
	6.389151063	-0.00249	0.0008114836239103867	1.704691822769398e-17	0.0008114836239103697
	6.389251063	0.00165	0.0008114836239103824	1.2845988902358752e-17	0.0008114836239103697
	6.389351063	0.0018200000000000002	0.000811483623910391	2.1326299464756018e-17	0.0008114836239103697
	6.389451063	-0.00612	0.0008114836239103867	1.7015537463003255e-17	0.0008114836239103697
	6.389551063	-0.0071400000000000005	0.0008114836239103824	1.279107256415e-17	0.0008114836239103697
	6.3896510630000005	0.0031699999999999996	0.0008114836239103718	2.178916574394404e-18	0.0008114836239103697
	6.389751062999999	0.00267	0.0008114836239103676	-2.0455483244588667e-18	0.0008114836239103697
	6.389851063	-0.00382	0.000811483623910374	4.326452384098096e-18	0.0008114836239103697
	6.389951063000001	0.000833432	0.0008114836239103739	4.263690854716676e-18	0.0008114836239103697
	6.390051063	-0.00347	0.0008803110826259224	3.138076469071468e-20	0.0008803110826259224
	6.390151063	0.00042552000000000003	0.0010116602341001132	4.29507161940737e-18	0.0010116602341001088
	6.390251063	-0.00131	0.0011339463791381077	4.310762001752734e-18	0.0011339463791381033
	6.390351063	0.00435	0.0012434607914803353	4.25584566354398e-18	0.001243460791480331
	6.390451063	0.0023899999999999998	0.0013382326863856451	1.0659227136791677e-17	0.0013382326863856345
	6.390551063	0.00359	0.001418011365752984	2.1318454273583323e-18	0.0014180113657529818
	6.390651063	0.0018499999999999999	0.0014839563645521906	-2.124000236185654e-18	0.0014839563645521927
	6.390751063	-0.00137	0.0015381581607295611	2.15538100087637e-18	0.001538158160729559
	6.390851063	0.000863279	0.0015831276698455678	2.0926194714949384e-18	0.0015831276698455657
	6.390951063	0.0029899999999999996	0.001621365636644187	-1.569038234535734e-20	0.001621365636644187
	6.391051063	-0.00262	0.0016550723949108387	1.569038234535734e-20	0.0016550723949108387
	6.391151063000001	-0.00102	0.0016860066882220773	4.7071147036071865e-20	0.0016860066882220773
	6.3912510629999995	0.0025599999999999998	0.0017154654244320854	-1.4844466079781543e-17	0.0017154654244321001
	6.391351063	-0.00116	0.0017443401253359149	-6.379845899729637e-18	0.0017443401253359212
	6.391451063000001	0.01097	0.0017732072967106204	2.1396906185310105e-18	0.0017732072967106183
	6.391551063	0.006500000000000001	0.0018024214224394884	4.271536045889343e-18	0.001802421422439484
	6.391651063	0.00171	0.0018321932329469202	-4.2480004723713145e-18	0.0018321932329469245
	6.391751063	0.0017599999999999998	0.0018626473678768536	-4.263690854716676e-18	0.001862647367876858
	6.391851063	0.005399999999999999	0.0018938606781680352	-6.3563103262116085e-18	0.0018938606781680415
	6.3919510630000005	-0.00165	0.001925885535835776	-1.0604310798582924e-17	0.0019258855358357866
	6.392051063	0.00426	0.0019587629654341633	-2.0926194714949384e-18	0.0019587629654341655
	6.392151063	0.0017000000000000001	0.001992529547825732	-2.0847742803222602e-18	0.0019925295478257343
	6.392251063	0.00268	0.0020272208384166357	-4.2244648988532865e-18	0.00202722083841664
	6.392351063	0.00924	0.0020628729854247976	2.1396906185310105e-18	0.0020628729854247955
	6.392451063	0.0029000000000000002	0.0020995234865194812	4.263690854716676e-18	0.002099523486519477
	6.392551063	0.00482	0.0021372115631557885	-2.1318454273583323e-18	0.0021372115631557906
	6.392651063000001	0.00524	0.002175978379227691	-1.2744001417113911e-17	0.0021759783792277038
	6.3927510629999995	0.01077	0.0022158672039387954	-7.845191172678655e-21	0.0022158672039387954
	6.392851063	0.00991	0.0022569235603393367	-2.108309853840298e-18	0.002256923560339339
	6.392951063000001	0.0066500000000000005	0.002299195375981328	6.403381473247666e-18	0.0022991953759813216
	6.393051063	0.00559	0.0023427331422747155	-6.332774752693581e-18	0.002342733142274722
	6.393151063	0.00445	0.0023875900855000595	-2.1004646626676166e-18	0.0023875900855000617
	6.393251063	0.00521	0.0024338223512426413	-8.47246537122457e-18	0.00243382235124265
	6.393351063	0.0081	0.0024814892037362114	-4.21661970768059e-18	0.0024814892037362157
	6.3934510630000005	0.00428	0.002530653241583835	-4.2480004723713145e-18	0.002530653241583839
	6.393551063	0.00731	0.0025813806314711855	-6.403381473247666e-18	0.002581380631471192
	6.393651063	0.00447	0.0026337413616416895	-4.1852389429898645e-18	0.002633741361641694
	6.393751063	0.00413	0.0026878095170946954	6.466143002629116e-18	0.002687809517094689
	6.3938510630000005	0.0038	0.0027436635787208416	2.308041599191327e-16	0.002743663578720611
	6.393951063	0.009300000000000001	0.002801386748811509	2.3210837178730034e-15	0.0028013867488091877
	6.394051063	0.00885	0.0028610673057099687	2.003849018585417e-14	0.00286106730568993
	6.394151063000001	0.0123	0.002922798990727683	1.4854697914547055e-13	0.002922798990579136
	6.394251063	0.011229999999999999	0.002986681431028172	9.501309750123882e-13	0.002986681430078041
	6.394351063	0.00795	0.0030528206034831397	5.256379421346896e-12	0.00305282059822676
	6.394451063	0.00521	0.003121329347673795	2.5204506206301964e-11	0.003121329322469289
	6.394551063	0.0022500000000000003	0.003192327943512695	1.050279617892741e-10	0.0031923278384847335
	6.394651063	0.00702	0.003265944781128023	3.816615194590557e-10	0.0032659443994665035
	6.394751062999999	0.010199999999999999	0.0033423171611699698	1.2150037946689796e-09	0.003342315946166175
	6.394851063	0.01262	0.0034215922534352678	3.4085255119101e-09	0.003421588844909756
	6.394951063000001	0.00311	0.0035039281917937978	8.490058813383927e-09	0.0035039197017349842
	6.3950510629999995	0.004889999999999999	0.003589495214175379	1.895218603355921e-08	0.0035894762619893454
	6.395151063	0.006710000000000001	0.0036784767445702444	3.8338535080438336e-08	0.003678438406035164
	6.395251063	0.00376	0.003771070418227324	7.116497864321999e-08	0.003770999253248681
	6.395351063	0.00332	0.0038674891925165097	1.228041648034609e-07	0.0038673663883517064
	6.395451063	0.00248	0.003967962686006213	1.9945983131227911e-07	0.003967763226174901
	6.395551063	0.00621	0.0040727387090582655	3.081755634541622e-07	0.004072430533494811
	6.395651063	0.01096	0.004182084797411836	4.5666792230566545e-07	0.004181628129489531
	6.395751063	0.00737	0.004296289617098209	6.528272841878496e-07	0.004295636789814022
	6.395851063	0.00596	0.004415664264081327	9.038806224697348e-07	0.004414760383458857
	6.395951063	0.0033799999999999998	0.0045405435678162595	1.2152914370491245e-06	0.004539328276379211
	6.396051063	0.00193	0.004671287686784725	1.5896449892001336e-06	0.004669698041795525
	6.3961510630000005	0.0031000000000000003	0.004808284758076832	2.0262340280641165e-06	0.004806258524048768
	6.396251062999999	0.006860000000000001	0.004951955669633273	2.5223583034871204e-06	0.004949433311329786
	6.396351063	0.01077	0.005102761311938485	3.076629046778497e-06	0.005099684682891707
	6.396451063000001	0.00263	0.005261211064798281	3.6929561043134416e-06	0.005257518108693968
	6.3965510629999995	0.01515	0.00542787026401396	4.382869326976853e-06	0.005423487394686983
	6.396651063	0.012679999999999999	0.0056033651442282725	5.164558688592869e-06	0.0055982005855396795
	6.396751063	0.01107	0.00578838563937657	6.058879780477093e-06	0.005782326759596093
	6.396851063	0.00896	0.005983687832499173	7.083953007940713e-06	0.005976603879491232
	6.396951063	0.01204	0.006190098123365001	8.250225937466833e-06	0.006181847897427534
	6.397051063	0.0129	0.006408520967524011	9.557608426136221e-06	0.006398963359097874
	6.397151063	0.013600000000000001	0.006639951759456465	1.0995952417393626e-05	0.006628955807039071
	6.397251063	0.01061	0.0068854954785546015	1.254912180518938e-05	0.006872946356749412
	6.397351063	0.01089	0.007146389883425615	1.4200970984939225e-05	0.007132188912440676
	6.397451063	0.01729	0.007424030840466107	1.5940229942255632e-05	0.007408090610523852
	6.397551063	0.015600000000000001	0.007719998444432212	1.7762206079980185e-05	0.0077022362383522315
	6.3976510630000005	0.011300000000000001	0.008036085125760964	1.9667538707071837e-05	0.008016417587053893
	6.397751062999999	0.013840000000000002	0.008374328423947934	2.165944264178225e-05	0.008352668981306152
	6.397851063	0.015799999999999998	0.008737050772243108	2.374015596835523e-05	0.008713310616274752
	6.397951063000001	0.01782	0.009126908501671981	2.5906633221518327e-05	0.009101001868450464
	6.398051063	0.01864	0.009546954026413361	2.814652042334416e-05	0.009518807505990016
	6.398151063	0.014450000000000001	0.010000717610441492	3.0436788340655662e-05	0.009970280822100837
	6.398251063	0.02397	0.010492316003853705	3.2746654329116566e-05	0.010459569349524588
	6.398351063	0.02121	0.011026594941514478	3.504361280232429e-05	0.010991551328712153
	6.398451063	0.0236	0.01160931428100724	3.7299170671902965e-05	0.011572015110335338
	6.398551063	0.0197	0.012247391602126184	3.9491311544867316e-05	0.012207900290581317
	6.398651063	0.02487	0.012949233780116953	4.160315949589253e-05	0.01290763062062106
	6.398751063	0.02589	0.013725207837772329	4.361968304503262e-05	0.013681588154727297
	6.398851063	0.03153	0.014588336856635345	4.552518779031125e-05	0.014542811668845034
	6.398951063	0.030799999999999998	0.015555362896964879	4.73035618564636e-05	0.015508059335108414
	6.399051063	0.02808	0.016648409689781807	4.894107036229916e-05	0.016599468619419508
	6.399151063000001	0.029490000000000002	0.01789761818910892	5.042903105570084e-05	0.01784718915805322
	6.3992510629999995	0.034910000000000004	0.019345327767889994	5.176313566149047e-05	0.019293564632228505
	6.399351063	0.04652	0.02105262271944488	5.2939008753492955e-05	0.020999683710691386
	6.399451063000001	0.05088	0.02310929646874472	5.3947877962972326e-05	0.02305534859078175
	6.399551063	0.05493	0.025648366229986636	5.4777257553017176e-05	0.02559358897243362
	6.399651063	0.06835000000000001	0.02886597197504642	5.5417027077250444e-05	0.02881055494796917
	6.399751063	0.08422	0.03304652792565362	5.5865358518111054e-05	0.03299066256713551
	6.399851063	0.08908	0.03859110813178373	5.612863771365453e-05	0.038534979494070074
	6.3999510630000005	0.10688	0.046044197891921136	5.621609096621128e-05	0.045987981800954925
	6.400051063	0.12056	0.05611053783833489	5.61358573208973e-05	0.05605440198101399
	6.400151063	0.13899	0.0696508749104058	5.5897172065218475e-05	0.06959497773834057
	6.400251063	0.16491999999999998	0.08764465474905236	5.5515499609329235e-05	0.08758913924944303
	6.4003510630000005	0.18819000000000002	0.11111082266518336	5.501370255064027e-05	0.11105580896263273
	6.400451063	0.21330000000000002	0.14098600022507557	5.441712500519549e-05	0.14093158310007037
	6.400551063	0.24680999999999997	0.17797171725364255	5.374718623334438e-05	0.1779179700674092
	6.400651063000001	0.28883000000000003	0.2223761693124926	5.301847097688578e-05	0.22232315084151572
	6.4007510629999995	0.33286	0.27398631211983016	5.223929745784344e-05	0.2739340728223723
	6.400851063	0.36083	0.33200783791162786	5.141259881758129e-05	0.3319564253128103
	6.400951063000001	0.43019999999999997	0.3951005196032814	5.053559572546605e-05	0.3950499840075559
	6.401051063	0.47909999999999997	0.46151537263033837	4.9599486938943076e-05	0.4614657731433994
	6.401151063	0.53449	0.5293134423550756	4.8591078010287665e-05	0.5292648512770654
	6.401251063	0.5794	0.5966221576399692	4.749763454627733e-05	0.5965746600054229
	6.401351063	0.63391	0.661872311487821	4.631477528459028e-05	0.6618259967125364
	6.4014510630000006	0.67504	0.7239615309573835	4.505388788036632e-05	0.7239164770695031
	6.401551063	0.72849	0.7823078908811274	4.374261904072078e-05	0.7822641482620867
	6.401651063	0.76927	0.8367845395296383	4.241490480710464e-05	0.8367421246248312
	6.401751063	0.8111700000000001	0.8875548537388502	4.109573878450716e-05	0.8875137580000657
	6.4018510630000005	0.8437800000000001	0.9348503449715926	3.9791603375236126e-05	0.9348105533682174
	6.401951063	0.8823	0.9787456028485608	3.84930324836278e-05	0.9787071098160772
	6.402051063	0.91455	1.0189844408307531	3.718571927450887e-05	1.0189472551114787
	6.402151063	0.9351499999999999	1.0548999474891603	3.5861473306905456e-05	1.0548640860158534
	6.402251063	0.96379	1.0854506766037815	3.4523357711600346e-05	1.0854161532460698
	6.402351063	0.98438	1.1093692390683563	3.318468649677191e-05	1.1093360543818596
	6.402451063	0.99526	1.1253929728717136	3.1864181140635686e-05	1.125361108690573
	6.402551063	1.0	1.1325252874458873	3.0580022410039084e-05	1.1324947074234772
	6.402651063	0.996	1.1302668336372874	2.9345422534635083e-05	1.1302374882147528
	6.402751062999999	0.99763	1.1187617207851754	2.8167250208331986e-05	1.1187335535349672
	6.402851063	0.9922799999999999	1.098825023096842	2.7047185961362337e-05	1.0987979759108806
	6.402951063000001	0.97875	1.0718480803793933	2.5983666060535202e-05	1.0718220967133327
	6.4030510629999995	0.95224	1.0396083650377879	2.4973445780480796e-05	1.0395833915920074
	6.403151063	0.9381999999999999	1.0040316333478017	2.4012749952141434e-05	1.0040076205978494
	6.403251063	0.91371	0.9669599523529776	2.3098379068313236e-05	0.9669368539739093
	6.403351063	0.88819	0.9299698768150352	2.222908476440648e-05	0.9299476477302707
	6.403451063	0.86364	0.8942655852602438	2.1407852792440763e-05	0.8942441774074513
	6.403551063	0.83996	0.8606497890712467	2.0646421846771255e-05	0.8606291426493999
	6.403651063	0.81534	0.8295576521916276	1.9974161539202044e-05	0.8295376780300884
	6.403751063	0.79523	0.8011297182208469	1.9456660246165e-05	0.8011102615606007
	6.403851063	0.77508	0.7752991886151862	1.9244287505519735e-05	0.7752799443276807
	6.403951063	0.75473	0.7518743596156199	1.971505744978482e-05	0.7518546445581701
	6.404051063	0.7497600000000001	0.7306050900473062	2.185919097905014e-05	0.7305832308563271
	6.4041510630000005	0.73138	0.7112297556338869	2.813009388375514e-05	0.7112016255400031
	6.404251062999999	0.7186699999999999	0.6935043641295091	4.3911867272451405e-05	0.6934604522622366
	6.404351063	0.70196	0.6772177884659144	7.935321607807183e-05	0.6771384352498363
	6.404451063000001	0.70006	0.6621970096192419	0.00015067630173218484	0.6620463333175097
	6.4045510629999995	0.69403	0.6483052766401756	0.0002797687552514714	0.6480255078849241
	6.404651063	0.6878399999999999	0.6354356513321961	0.000491594077205892	0.6349440572549903
	6.404751063	0.6880499999999999	0.6235028058673557	0.0008104935794962093	0.6226923122878595
	6.404851063	0.6875199999999999	0.612435978422538	0.0012573597508545532	0.6111786186716835
	6.404951063	0.6774	0.6021744655633393	0.0018486950708013707	0.600325770492538
	6.405051063	0.6810200000000001	0.5926646812450627	0.002596529062782099	0.5900681521822806
	6.405151063	0.6830999999999999	0.5838569933770948	0.003507485794117075	0.5803495075829778
	6.405251063	0.69102	0.5757023533217548	0.004581140379270714	0.5711212129424841
	6.405351063	0.69001	0.5681509738180694	0.005810038764562092	0.5623409350535074
	6.405451063	0.6941700000000001	0.5611547495497174	0.007183172248232977	0.5539715773014845
	6.405551063	0.69055	0.5546719120539868	0.008691471624816134	0.5459804404291707
	6.4056510630000005	0.70048	0.5486703621013684	0.010331816806059156	0.5383385452953093
	6.405751062999999	0.69696	0.5431275839131037	0.01210750372681077	0.5310200801862929
	6.405851063	0.69656	0.5380279426377927	0.014025996808725266	0.5240019458290675
	6.405951063000001	0.6986199999999999	0.533359387635454	0.01609600922232761	0.5172633784131264
	6.406051063	0.69672	0.5291109982852836	0.018325362419971934	0.5107856358653117
	6.406151063	0.6896	0.5252720745568008	0.020720338391508	0.5045517361652928
	6.406251063	0.68603	0.5218327334156961	0.023286494416809654	0.49854623899888645
	6.406351063	0.6799000000000001	0.5187843402064238	0.026029276563307436	0.4927550636431164
	6.4064510630000004	0.67768	0.5161168305161602	0.028951493700679627	0.4871653368154805
	6.406551063	0.66894	0.5138120999505645	0.032046835361029785	0.4817652645895347
	6.406651063	0.6679499999999999	0.5118382113748596	0.03529418856755624	0.4765440228073034
	6.406751063	0.6592	0.5101527600032838	0.03866109895168545	0.47149166105159834
	6.406851063	0.6475400000000001	0.5087192199513193	0.04212020363604323	0.46659901631527606
	6.406951063	0.6421300000000001	0.507528513331827	0.045670879420740204	0.4618576339110868
	6.407051063	0.6381600000000001	0.5066091422615777	0.04934944766191699	0.4572596945996607
	6.407151063000001	0.63379	0.5060130178015972	0.053215069743444816	0.45279794805815243
	6.4072510629999995	0.62559	0.50578027383346	0.057314620407488054	0.44846565342597194
	6.407351063	0.6151599999999999	0.5059030884122109	0.0616465607389245	0.4442565276732864
	6.407451063000001	0.61727	0.506312420790171	0.06614771874105081	0.44016470204912017
	6.407551063	0.61231	0.5068983094025058	0.07071362330396469	0.4361846860985411
	6.407651063	0.60148	0.5075523935783836	0.07524105558791695	0.4323113379904666
	6.407751063	0.60482	0.508206591501126	0.07966675208060331	0.42853983942052265
	6.407851063	0.5972000000000001	0.5088458099921598	0.083980136699901	0.4248656732922588
	6.4079510630000005	0.59783	0.5094915852155827	0.08820698248193379	0.4212846027336489
	6.408051063	0.59364	0.5101719228514373	0.09237927223430274	0.41779265061713455
	6.408151063	0.59144	0.5108973240023349	0.09651124459475144	0.4143860794075835
	6.408251063	0.58289	0.5116543028222322	0.10059293116783868	0.41106137165439355
	6.4083510630000005	0.58454	0.5124149955621348	0.10459978390426532	0.4078152116578695
	6.408451063	0.57517	0.5131530002701544	0.10850853148252089	0.40464446878763355
	6.408551063	0.57957	0.5138544491340167	0.11230826643094255	0.4015461827030741
	6.408651063000001	0.58516	0.5145186493412016	0.11600109887820334	0.39851755046299825
	6.4087510629999995	0.58431	0.5151503597594452	0.11959444444433344	0.39555591531511175
	6.408851063	0.58251	0.5157502984688058	0.12309154160036773	0.39265875686843804
	6.408951063000001	0.58211	0.5163095186294863	0.12648583626826543	0.38982368236122084
	6.409051063	0.58099	0.5168097944182394	0.12976137563129964	0.38704841878693974
	6.409151063	0.57257	0.517229292654447	0.13289848696093307	0.3843308056935139
	6.409251063	0.56731	0.5175501030337649	0.13588131453048083	0.38166878850328406
	6.409351063	0.5605600000000001	0.5177617757341052	0.1387013635133172	0.379060412220788
	6.409451063000001	0.54893	0.5178570782828417	0.1413532628602293	0.37650381542261235
	6.409551063	0.54484	0.5178238018173936	0.14382657735950716	0.37399722445788647
	6.409651063	0.53583	0.5176409759568598	0.14610202813293952	0.3715389478239203
	6.409751063	0.5347000000000001	0.5172819943823673	0.14815462368406743	0.36912737069829993
	6.409851063	0.51788	0.5167191148243124	0.14995816522289188	0.3667609496014206
	6.409951063	0.51413	0.5159258597876252	0.15148765263108965	0.3644382071565355
	6.410051063	0.5047900000000001	0.5148803533171045	0.15272262637836917	0.3621577269387353
	6.410151063	0.49529999999999996	0.5135693815784531	0.1536512330867635	0.35991814849168957
	6.410251063	0.49072999999999994	0.5119854876085325	0.15426732488219838	0.35771816272633405
	6.410351063	0.48845	0.5101156409763974	0.15455913293769216	0.35555650803870525
	6.410451063	0.48089000000000004	0.5079350787174072	0.1545031112038001	0.3534319675136071
	6.410551063	0.47422000000000003	0.5054187153250658	0.1540753478789458	0.35134336744611994
	6.410651063	0.46634	0.5025620031034801	0.1532724259859126	0.3492895771175675
	6.410751062999999	0.46194	0.4993908855552232	0.15212137617322485	0.34726950938199835
	6.410851063	0.45868	0.4959523410655361	0.150670219778292	0.3452821212872441
	6.410951063000001	0.44828999999999997	0.4922944803993257	0.14896806658844403	0.3433264138108817
	6.4110510629999995	0.44892	0.48844785374015504	0.1470464238283664	0.3414014299117886
	6.411151063	0.44450999999999996	0.484414233312518	0.144907982834342	0.339506250478176
	6.411251063	0.43693	0.4801688652535857	0.14252887695870015	0.33763998829488556
	6.411351063	0.43363999999999997	0.47568007280792063	0.13987829209999464	0.335801780707926
	6.411451063	0.42199	0.4709366112729445	0.13694582918944978	0.3339907820834947
	6.411551063	0.42228	0.46596286277690235	0.1337567054534106	0.3322061573234918
	6.411651063	0.41444	0.46081348224472585	0.13036640468104693	0.3304470775636789
	6.411751063	0.4112	0.4555598429123623	0.12684712415020002	0.32871271876216224
	6.411851063	0.41254	0.4502823251942123	0.1232800619272392	0.32700226326697307
	6.411951063	0.40229	0.44506608962774413	0.11975118586554818	0.32531490376219596
	6.412051063	0.39799	0.4399910988182132	0.11634125044216978	0.32364984837604344
	6.4121510630000005	0.39583	0.43511878616304184	0.11311246082592402	0.3220063253371178
	6.412251062999999	0.39099	0.4304866796125826	0.11010309411922967	0.32038358549335294
	6.412351063	0.38817999999999997	0.42611409654549276	0.10733319523246672	0.31878090131302605
	6.412451063000001	0.38503	0.42201011276106315	0.10481255111252577	0.31719756164853735
	6.4125510629999996	0.37953	0.4181760577141101	0.1025431952632842	0.3156328624508259
	6.412651063	0.36940999999999996	0.41460443247819634	0.10051833788627108	0.31408609459192527
	6.412751063	0.36839	0.41127994074970137	0.0987234100115852	0.3125565307381162
	6.412851063	0.36584	0.40818354446204774	0.09714013090158924	0.3110434135604585
	6.412951063	0.36503	0.4052959496036019	0.09575000231956927	0.3095459472840326
	6.413051063	0.35829	0.4025981268398252	0.09453483322530443	0.3080632936145208
	6.413151063	0.36435	0.4000700220327659	0.09347545042302037	0.30659457160974557
	6.413251063	0.35895	0.3976898045059259	0.09255094504819554	0.30513885945773034
	6.413351063	0.35378	0.39543467704529867	0.09173948216327985	0.3036951948820188
	6.413451063	0.35145000000000004	0.3932827842647992	0.09102021377562153	0.30226257048917765
	6.413551063	0.34834000000000004	0.39121521766380046	0.09037529662077336	0.3008399210430271
	6.4136510630000005	0.35535	0.3892171394162273	0.08979103815298334	0.299426101263244
	6.413751062999999	0.3528	0.38727726867815804	0.08925741394303302	0.298019854735125
	6.413851063	0.34495000000000003	0.38538553702128575	0.08876576102712909	0.2966197759941567
	6.413951063000001	0.34548	0.38352972292843174	0.08830545504511966	0.2952242678833121
	6.414051063	0.34027	0.38169285248000934	0.08786135821663128	0.29383149426337807
	6.414151063	0.33868	0.3798531276616997	0.08741380356694256	0.29243932409475715
	6.414251063	0.33644	0.3779865326937666	0.0869412753210093	0.29104525737275727
	6.414351063	0.33938	0.3760700811181156	0.0864237641265623	0.28964631699155324
	6.4144510630000005	0.33609	0.374083177770121	0.08584429474275161	0.2882388830273694
	6.414551063	0.32921	0.3720068065823785	0.08518837162404178	0.28681843495833675
	6.414651063	0.32073	0.36982308849630663	0.08444394005684597	0.28537914843946066
	6.414751063	0.32358	0.36751778590782175	0.08360452565226167	0.2839132602555601
	6.414851063	0.32150999999999996	0.365084923409728	0.08267486090146339	0.28241006250826456
	6.414951063	0.31774	0.36252900768590096	0.08167469318351972	0.28085431450238124
	6.415051063	0.31472	0.3598597473580467	0.08063596806163922	0.2792237792964075
	6.415151063000001	0.31294	0.35707672553383296	0.07959119310175715	0.2774855324320758
	6.4152510629999995	0.30621	0.35414503971976	0.0785543286460328	0.27559071107372723
	6.415351063	0.30207	0.3509670180299162	0.07749946011572782	0.27346755791418836
	6.415451063000001	0.29874	0.3473606177896883	0.07634755716460208	0.27101306062508623
	6.415551063	0.29886	0.343059303668705	0.0749750493538179	0.26808425431488714
	6.415651063	0.29045	0.3377437766258744	0.07325248134488772	0.2644912952809867
	6.415751063	0.28622	0.3310993229074063	0.071103821673127	0.2599955012342793
	6.415851063	0.27947	0.322873074479707	0.06855683055844991	0.25431624392125707
	6.4159510630000005	0.26974	0.31290080421240374	0.06575051373518999	0.24715029047721374
	6.416051063	0.26564	0.30109142489871177	0.06288601849461788	0.23820540640409388
	6.416151063	0.26308	0.2873868585335001	0.060140228186317736	0.22724663034718237
	6.416251063	0.25111	0.27173272588977043	0.05758356498092459	0.21414916090884584
	6.4163510630000005	0.24300999999999998	0.25408953913863475	0.055141984132397785	0.19894755500623698
	6.416451063	0.2336	0.23449158605303097	0.05262292850680151	0.18186865754622947
	6.416551063	0.22008	0.21313535873163464	0.04979849751905313	0.1633368612125815
	6.416651063000001	0.20947	0.19045983220316107	0.04651441720088948	0.1439454150022716
	6.4167510629999995	0.18082	0.16717252558679963	0.04277698954158714	0.12439553604521247
	6.416851063	0.15666	0.144186523757322	0.03877287850249173	0.10541364525483027
	6.416951063000001	0.13007000000000002	0.12246903073957575	0.034805797460689764	0.08766323327888599
	6.417051063	0.09766999999999999	0.10284765209424604	0.031178220474564033	0.071669431619682
	6.417151063	0.07901	0.0858468114786012	0.0280760793454659	0.05777073213313529
	6.417251063	0.06788	0.07161394578207636	0.02550914534960025	0.046104800432476105
	6.417351063	0.05434	0.05995389985324007	0.023327280035867603	0.03662661981737246
	6.417451063000001	0.0543	0.05044848599081897	0.021298369630880214	0.029150116359938756
	6.4175510629999994	0.04439	0.04261411282967535	0.01921325871708992	0.023400854112585436
	6.417651063	0.04002	0.03604328786209425	0.016975542612687366	0.019067745249406888
	6.417751063	0.04197	0.030483311268290795	0.014638294824415587	0.015845016443875207
	6.417851063	0.03739	0.025830961082182975	0.012370740353095586	0.013460220729087388
	6.417951063	0.03169	0.0220607103358526	0.010372449547195767	0.011688260788656833
	6.418051063	0.03274	0.019134608319990514	0.008780428121968963	0.010354180198021552
	6.418151063	0.03395	0.016943318791726163	0.007614693069568395	0.009328625722157768
	6.418251063	0.03473	0.015301575636575221	0.006781868417246559	0.008519707219328662
	6.418351063	0.0385	0.013989334561356835	0.006125274599426994	0.007864059961929841
	6.418451063	0.04261	0.012811392397623465	0.005492596867897662	0.007318795529725803
	6.418551063	0.03848	0.011646365437777084	0.004791292449346425	0.00685507298843066
	6.418651063	0.03933	0.010464786564666664	0.004011405745076924	0.006453380819589741
	6.418751062999999	0.03716	0.009311054751350545	0.003210769279699721	0.006100285471650824
	6.418851063	0.03638	0.00826079885990046	0.002474507125620102	0.005786291734280357
	6.418951063000001	0.04089	0.007375984827673741	0.0018715072139496721	0.005504477613724069
	6.4190510629999995	0.03465	0.006677884527162342	0.0014282475993146638	0.005249636927847678
	6.419151063	0.03443	0.006145084893572263	0.0011273438681948156	0.005017741025377448
	6.419251063	0.033639999999999996	0.005730146279910176	0.0009245501280338589	0.004805596151876317
	6.419351063	0.030529999999999998	0.005382340823045429	0.0007717210366026756	0.004610619786442754
	6.419451063	0.03566	0.005065383061265534	0.0006346931721379064	0.004430689889127627
	6.419551063	0.03449	0.004764287421059618	0.0005002476259429505	0.004264039795116667
	6.419651063	0.0371	0.004481394695091938	0.000372212121090246	0.004109182574001692
	6.419751063	0.03741	0.004226365713185833	0.0002615106369445985	0.0039648550762412344
	6.419851063	0.035140000000000005	0.004006672730407138	0.0001766971459176979	0.00382997558448944
	6.419951063	0.04104000000000001	0.0038230399442370075	0.00011942879099120294	0.0037036111532458044
	6.420051063	0.04388	0.00367019517370453	8.524314872474966e-05	0.0035849520249797806
	6.4201510630000005	0.04354	0.0035402936860216014	6.700236131334534e-05	0.0034732913247082563
	6.420251062999999	0.03955	0.0034260686721379755	5.805991110432835e-05	0.003368008761033647
	6.420351063	0.04697	0.0033223122907352753	5.375487767403966e-05	0.0032685574130612354
	6.420451063000001	0.040810000000000006	0.0032258868081746963	5.1433883837025e-05	0.0031744529243376714
	6.420551063	0.04431	0.00313509181987259	4.982722481681994e-05	0.00308526459505577
	6.420651063	0.04454	0.003049024504961671	4.841651889115284e-05	0.003000607986070518
	6.420751063	0.04758	0.002967164606860747	4.702586924564778e-05	0.0029201387376150993
	6.420851063	0.04824	0.0028891637126104066	4.5616340804998024e-05	0.0028435473718054086
	6.420951063	0.06487	0.002814752219988541	4.41973221650754e-05	0.0027705548978234655
	6.421051063	0.06649	0.0027436984718502296	4.278939544718966e-05	0.0027009090764030397
	6.421151063	0.06658	0.0026757887155669856	4.140748630299863e-05	0.002634381229263987
	6.421251063	0.07172	0.002610818197961974	4.0054696361134174e-05	0.00257076350160084
	6.421351063	0.07529	0.0025485908195160513	3.872431627271388e-05	0.0025098665032433375
	6.421451063	0.08409	0.0024889235760477114	3.740630808355572e-05	0.0024515172679641555
	6.421551063	0.08405	0.0024316508483428314	3.60933670196124e-05	0.002395557481323219
	6.4216510630000005	0.09466	0.0023766261112444717	3.478417503616397e-05	0.002341841936208308
	6.421751062999999	0.09932999999999999	0.002323721616953916	3.3484434689221365e-05	0.0022902371822646943
	6.421851063	0.10388000000000001	0.0022728265438252877	3.220620276366441e-05	0.0022406203410616234
	6.421951063000001	0.10041	0.002223842842657477	3.096477915767592e-05	0.002192878063499801
	6.422051063	0.10174	0.00217667911098759	2.9773501280340338e-05	0.0021469056097072497
	6.422151063	0.11247	0.0021312453401232763	2.8639305335929824e-05	0.0021026060347873465
	6.422251063	0.10524	0.002087451414227874	2.7561947883459928e-05	0.002059889466344414
	6.422351063	0.10731	0.0020452091769098805	2.653671509905194e-05	0.0020186724618108287
	6.4224510630000005	0.10844999999999999	0.0020044352630335517	2.5557827639560634e-05	0.0019788774353939912
	6.422551063	0.1071	0.0019650523502907236	2.4620204381133353e-05	0.0019404321459095901
	6.422651063	0.09642	0.0019269887319873524	2.3719493967640105e-05	0.0019032692380197122
	6.422751063	0.09530000000000001	0.0018901774498517518	2.2851619413549866e-05	0.001867325830438202
	6.422851063	0.08729	0.0018545558702439176	2.2012724716192624e-05	0.001832543145527725
	6.422951063	0.08207	0.001820065670162551	2.119949467757162e-05	0.0017988661754849793
	6.423051063	0.07651999999999999	0.0017866527944394462	2.040941351693684e-05	0.0017662433809225093
	6.423151063000001	0.06842	0.001754267120430969	1.9640702221931718e-05	0.0017346264182090372
	6.4232510629999995	0.05709	0.0017228618860311792	1.8891993634930933e-05	0.0017039698923962483
	6.423351063	0.0458	0.00169239311078201	1.8161977839537953e-05	0.0016742311329424721
	6.423451063000001	0.03975	0.0016628192299285522	1.7449240121820724e-05	0.0016453699898067314
	6.423551063	0.03228	0.0016341010234384443	1.675237567567315e-05	0.0016173486477627712
	6.423651063	0.02288	0.001606201736022051	1.607027897294107e-05	0.00159013145704911
	6.423751063	0.02281	0.001579087160309393	1.5402381615578516e-05	0.0015636847786938146
	6.423851063	0.01686	0.0015527254869674937	1.4748643934731864e-05	0.0015379768430327618
	6.4239510630000005	0.02408	0.0015270869008805767	1.4109280755494233e-05	0.0015129776201250826
	6.424051063	0.0174	0.0015021430892605237	1.3484388360888861e-05	0.001488658700899635
	6.424151063	0.020890000000000002	0.0014778668748726142	1.2873686867456348e-05	0.0014649931880051578
	6.424251063	0.017320000000000002	0.0014542320642792611	1.2276468831016568e-05	0.0014419555954482445
	6.4243510630000005	0.01669	0.0014312134335661012	1.1691677374788529e-05	0.0014195217561913127
	6.424451063	0.017689999999999997	0.0014087867227264184	1.1117985739512362e-05	0.001397668736986906
	6.424551063	0.01779	0.0013869286022856692	1.0553842501170916e-05	0.0013763747597844982
	6.424651063000001	0.01892	0.0013656166910383648	9.997561915145247e-06	0.0013556191291232197
	6.4247510629999995	0.01867	0.0013448297211499636	9.447556164563862e-06	0.0013353821649853997
	6.424851063	0.01844	0.0013245478604413591	8.902719814379763e-06	0.0013156451406269793
	6.424951063000001	0.013779999999999999	0.0013047530782267054	8.362853263057087e-06	0.0012963902249636483
	6.425051063	0.01357	0.0012854293396172744	7.828910496101017e-06	0.0012776004291211735
	6.425151063	0.01533	0.0012665623954089568	7.302838607867584e-06	0.0012592595568010892
	6.425251062999999	0.01035	0.0012481390793231623	6.7869211748086625e-06	0.0012413521581483536
	6.425351063	0.01147	0.0012301463288193495	6.282841990445155e-06	0.0012238634868289044
	6.425451063000001	0.01086	0.0012125704280477505	5.790967984055999e-06	0.0012067794600636944
	6.4255510629999995	0.019549999999999998	0.0011953969732373996	5.3103518594505936e-06	0.001190086621377949
	6.425651063	0.01171	0.001178611696950468	4.839591097274838e-06	0.0011737721058531932
	6.425751063	0.0092	0.001162201764870302	4.378157181695621e-06	0.0011578236076886063
	6.425851063	0.01091	0.001146156822504505	3.927472615738036e-06	0.0011422293498887669
	6.425951063	0.00954	0.0011304691429424778	3.4910870207893486e-06	0.0011269780559216883
	6.426051063	0.00423	0.001115132679273709	3.073756080585242e-06	0.0011120589231931237
	6.426151063	0.005070000000000001	0.001100141417321358	2.6798191173229757e-06	0.001097461598204035
	6.426251063	0.00415	0.0010854878432993015	2.3116900299628994e-06	0.0010831761532693386
	6.426351063	0.00675	0.0010711623476870942	1.969283008181578e-06	0.0010691930646789126
	6.426451063	0.00434	0.0010571539410240513	1.6507488221417874e-06	0.0010555031922019095
	6.426551063	0.00342	0.0010434519665595352	1.3542067245454955e-06	0.0010420977598349897
	6.426651063	0.00103	0.001030047926385128	1.0795886773526953e-06	0.0010289683377077753
	6.426751062999999	-0.00694	0.0010169364197082575	8.295946418160378e-07	0.0010161068250664415
	6.426851063	-0.00265	0.0010041146135801272	6.091793236223837e-07	0.001003505434256505
	6.426951063000001	-0.000420153	0.0009915804124114446	4.2373677070507143e-07	0.0009911566756407395
	6.4270510629999995	-0.00449	0.0009793301598527546	2.76816469060848e-07	0.0009790533433836938
	6.427151063	-0.00344	0.0009673569334249027	1.6843138708167455e-07	0.000967188502037821
	6.427251063	-0.00439	0.0009556501646037844	9.469075048274364e-08	0.0009555554738533017
	6.427351063	-0.00166	0.0009441966349380931	4.8808273895887274e-08	0.0009441478266641973

## Sheet: Figure 5c
Figure 5c
	Reaction	System	Force [nN]	pH	Rate type	Shear	Rate [1/s]	Reaction type
	hydrolysis	Triple Helix	0.0	12.0	exp	True	0.00025989346124104885	hydrolysis exp
	hydrolysis	Fibril	0.6	7.4	theo	True	0.0009048108194493537	hydrolysis theo
	hydrolysis	Fibril	0.0	7.4	exp	True	5.084263978125673e-08	hydrolysis exp
	hydrolysis	Fibril	0.2	7.4	theo	True	0.00018316582327633607	hydrolysis theo
	hydrolysis	Single Peptide	0.0	7.4	theo	True	2.9892122643468745e-06	hydrolysis theo
	hydrolysis	Fibril	0.9	7.4	exp	True	261.44787713331453	hydrolysis exp
	hydrolysis	Single Peptide	1.0	7.4	theo	False	0.000676953952590221	hydrolysis theo
	homolysis	Triple Helix	2.0	12.0	theo	False	0.016334995288608514	homolysis theo
	hydrolysis	Triple Helix	3.0	12.0	exp	False	29237693.05957543	hydrolysis exp
	homolysis	Fibril	0.4	7.4	theo	True	2.3196332096853246e-08	homolysis theo
	hydrolysis	Fibril	1.0	7.4	exp	False	113.76437407088129	hydrolysis exp
	homolysis	Single Peptide	2	7.4	theo	False	1.3728568487108936e-05	homolysis theo
	hydrolysis	Single Peptide	1.0	7.0	theo	False	0.000269500222660699	hydrolysis theo
	hydrolysis	Triple Helix	1.0	7.4	theo	False	0.0007658977811359108	hydrolysis theo
	hydrolysis	Single Peptide	2.0	7.4	theo	False	0.009652771109635524	hydrolysis theo
	hydrolysis	Triple Helix	3.0	7.4	theo	False	0.0025423707208695433	hydrolysis theo
	homolysis	Single Peptide	0.0	7.0	theo	True	9.96487631169366e-23	homolysis theo
	hydrolysis	Single Peptide	1.0	7.4	exp	False	32.2690049386801	hydrolysis exp
	homolysis	Fibril	0.2	7.4	theo	True	2.3953956924306905e-14	homolysis theo
	hydrolysis	Triple Helix	3.0	12.0	theo	False	101.21360141834282	hydrolysis theo
	hydrolysis	Single Peptide	2.0	7.0	theo	False	0.003842837394457537	hydrolysis theo
	homolysis	Single Peptide	3.0	12.0	theo	False	57.88633806907754	homolysis theo
	hydrolysis	Fibril	0.8	7.4	theo	True	0.0014723636575464819	hydrolysis theo
	homolysis	Triple Helix	0.0	7.0	theo	True	4.0030329969455123e-19	homolysis theo
	hydrolysis	Single Peptide	3.0	7.0	exp	False	236.7711306438565	hydrolysis exp
	homolysis	Single Peptide	1.0	12.0	theo	False	1.0051603059520429e-13	homolysis theo
	hydrolysis	Single Peptide	3.0	12.0	theo	False	97.8266001501163	hydrolysis theo
	hydrolysis	Single Peptide	2.0	7.4	exp	False	918.4360482154132	hydrolysis exp
	hydrolysis	Triple Helix	0.0	12.0	theo	True	0.09527215630466551	hydrolysis theo
	hydrolysis	Triple Helix	1.0	7.0	theo	False	0.00030490939858121883	hydrolysis theo
	homolysis	Single Peptide	1.0	7.0	theo	False	1.0051603139772992e-13	homolysis theo
	homolysis	Triple Helix	1.0	12.0	theo	False	2.479253407405292e-12	homolysis theo
	hydrolysis	Fibril	0.2	7.4	exp	True	0.06234927066630264	hydrolysis exp
	hydrolysis	Triple Helix	2.0	7.4	theo	False	0.0013782773159057126	hydrolysis theo
	hydrolysis	Single Peptide	1.0	12.0	theo	False	26.9500222660699	hydrolysis theo
	hydrolysis	Single Peptide	0.0	7.4	exp	True	8.154289268744705e-09	hydrolysis exp
	hydrolysis	Single Peptide	3.0	7.0	theo	False	0.0009782660015011631	hydrolysis theo
	hydrolysis	Fibril	0.1	7.4	theo	True	7.983275829794491e-05	hydrolysis theo
	hydrolysis	Fibril	0.5	7.4	theo	True	0.0006756062743029608	hydrolysis theo
	hydrolysis	Fibril	0.7	7.4	exp	True	114.33018831899199	hydrolysis exp
	homolysis	Triple Helix	3.0	7.0	theo	False	3194.1074667152366	homolysis theo
	homolysis	Triple Helix	1.0	7.0	theo	False	2.479253407405292e-12	homolysis theo
	hydrolysis	Single Peptide	2.0	7.0	exp	False	365.63597648937315	hydrolysis exp
	hydrolysis	Single Peptide	0.0	7.0	theo	True	1.1900268367429453e-06	hydrolysis theo
	hydrolysis	Triple Helix	2.0	7.0	exp	False	72.34928429647766	hydrolysis exp
	hydrolysis	Fibril	0.3	7.4	exp	True	1.1273120549138018	hydrolysis exp
	hydrolysis	Triple Helix	1.0	12.0	theo	False	30.4909398581219	hydrolysis theo
	hydrolysis	Single Peptide	1.0	12.0	exp	False	1284652.225271475	hydrolysis exp
	hydrolysis	Triple Helix	1.0	7.0	exp	False	15.672022172993577	hydrolysis exp
	hydrolysis	Fibril	0.4	7.4	exp	True	26.62288361158455	hydrolysis exp
	hydrolysis	Triple Helix	2.0	12.0	exp	False	7234928.429647766	hydrolysis exp
	hydrolysis	Triple Helix	0.0	7.4	theo	True	2.393128367223494e-06	hydrolysis theo
	homolysis	Fibril	0.6	7.4	theo	True	0.2508833423898688	homolysis theo
	hydrolysis	Single Peptide	2.0	12.0	theo	False	384.28373944575367	hydrolysis theo
	homolysis	Fibril	0.8	7.4	theo	True	22858.203504260702	homolysis theo
	homolysis	Fibril	1.0	7.4	theo	True	12609963.49450322	homolysis theo
	hydrolysis	Triple Helix	0.0	7.0	theo	True	9.527215630466553e-07	hydrolysis theo
	hydrolysis	Triple Helix	3.0	7.0	exp	False	292.37693059575423	hydrolysis exp
	homolysis	Single Peptide	0.0	12.0	theo	True	9.964876303952158e-23	homolysis theo
	homolysis	Triple Helix	1.0	7.4	theo	False	2.479253407405292e-12	homolysis theo
	hydrolysis	Fibril	1.0	7.4	exp	True	229.8808217006439	hydrolysis exp
	homolysis	Triple Helix	0.0	12.0	theo	True	4.0030329969455123e-19	homolysis theo
	homolysis	Triple Helix	0.0	7.4	theo	True	4.0030329969455123e-19	homolysis theo
	hydrolysis	Fibril	0.7	7.4	theo	True	0.0010287942879330834	hydrolysis theo
	homolysis	Single Peptide	3.0	7.4	theo	False	57.88633806907754	homolysis theo
	hydrolysis	Triple Helix	1.0	12.0	exp	False	1567202.217299358	hydrolysis exp
	homolysis	Single Peptide	2.0	12.0	theo	False	1.3728568487108936e-05	homolysis theo
	hydrolysis	Single Peptide	0.0	12.0	exp	True	0.0003246281028654698	hydrolysis exp
	hydrolysis	Fibril	0.4	7.4	theo	True	0.0005863882577273292	hydrolysis theo
	hydrolysis	Fibril	0.1	7.4	exp	True	0.33980790188777876	hydrolysis exp
	hydrolysis	Single Peptide	1.0	7.0	exp	False	12.846522252714747	hydrolysis exp
	homolysis	Fibril	0.7	7.4	theo	True	128.36155568543464	homolysis theo
	homolysis	Triple Helix	3.0	7.4	theo	False	3194.1074667152366	homolysis theo
	hydrolysis	Triple Helix	2.0	7.0	theo	False	0.0005487020824732916	hydrolysis theo
	hydrolysis	Single Peptide	0.0	12.0	theo	True	0.11900268367429455	hydrolysis theo
	homolysis	Triple Helix	2.0	7.0	theo	False	0.016334995288608514	homolysis theo
	homolysis	Single Peptide	1.0	7.4	theo	False	1.0051603059520429e-13	homolysis theo
	hydrolysis	Fibril	1.0	7.4	theo	False	0.0010577752976980628	hydrolysis theo
	homolysis	Fibril	0.9	7.4	theo	True	16139.792608883034	homolysis theo
	homolysis	Fibril	0.0	7.4	theo	True	2.467463612032485e-13	homolysis theo
	hydrolysis	Fibril	0.9	7.4	theo	True	0.001277571182655484	hydrolysis theo
	hydrolysis	Fibril	0.8	7.4	exp	True	319.2735988802683	hydrolysis exp
	hydrolysis	Triple Helix	1.0	7.4	exp	False	39.36633985065989	hydrolysis exp
	hydrolysis	Single Peptide	3.0	7.4	theo	False	0.0024572930955779047	hydrolysis theo
	homolysis	Fibril	0.3	7.4	theo	True	8.205771711942524e-13	homolysis theo
	hydrolysis	Triple Helix	2.0	7.4	exp	False	181.73318555375155	hydrolysis exp
	hydrolysis	Fibril	1.0	7.4	theo	True	0.0013865790618248493	hydrolysis theo
	hydrolysis	Triple Helix	0.0	7.0	exp	True	2.598934612410488e-09	hydrolysis exp
	hydrolysis	Single Peptide	2.0	12.0	exp	False	36563597.64893732	hydrolysis exp
	homolysis	Fibril	0.1	7.4	theo	True	2.335359527568505e-13	homolysis theo
	hydrolysis	Single Peptide	3.0	7.4	exp	False	594.7421904374858	hydrolysis exp
	hydrolysis	Fibril	0.0	7.4	theo	True	1.8637975349787787e-05	hydrolysis theo
	hydrolysis	Triple Helix	3.0	7.0	theo	False	0.0010121360141834282	hydrolysis theo
	hydrolysis	Triple Helix	3.0	7.4	exp	False	734.417644849894	hydrolysis exp
	homolysis	Triple Helix	2.0	7.4	theo	False	0.016334995288608514	homolysis theo
	hydrolysis	Fibril	0.3	7.4	theo	True	0.0003354606131091235	hydrolysis theo
	homolysis	Fibril	1.0	7.4	theo	False	0.28636906669230133	homolysis theo
	homolysis	Triple Helix	3.0	12.0	theo	False	3194.1074667152366	homolysis theo
	homolysis	Single Peptide	0.0	7.4	theo	True	9.964876303952158e-23	homolysis theo
	hydrolysis	Fibril	0.5	7.4	exp	True	45.44525353730166	hydrolysis exp
	homolysis	Single Peptide	2.0	7.0	theo	False	1.3728568718263568e-05	homolysis theo
	hydrolysis	Fibril	0.6	7.4	exp	True	82.37383271277892	hydrolysis exp
	hydrolysis	Single Peptide	0.0	7.0	exp	True	3.2462810286546978e-09	hydrolysis exp
	hydrolysis	Triple Helix	2.0	12.0	theo	False	54.87020824732915	hydrolysis theo
	homolysis	Fibril	0.5	7.4	theo	True	7.474658404240978e-05	homolysis theo
	homolysis	Single Peptide	3.0	7.0	theo	False	57.886338281146905	homolysis theo
	hydrolysis	Single Peptide	3.0	12.0	exp	False	23677113.064385656	hydrolysis exp
	hydrolysis	Triple Helix	0.0	7.4	exp	True	6.528228589294522e-09	hydrolysis exp

## Sheet: Figure 6c
Figure 6c
	Datapoint_ID	Structure	Distance [nm]	Dihedral angle [deg]
	0	crossover	1.3916982650756837	-58.865011483479165
	1	crossover	1.1809822082519532	-92.63970543854003
	2	crossover	0.46566591262817386	21.378671372872486
	3	crossover	1.132422637939453	-97.74057444950503
	4	crossover	1.1427511215209962	-26.882737685004738
	5	crossover	2.3756559371948245	-23.81605069217309
	6	crossover	1.3837894439697267	-54.03823326350494
	7	crossover	1.2594577789306642	-33.754373137786544
	8	crossover	1.4091632843017579	-142.15397205049248
	9	crossover	1.9262813568115236	-32.272276268969485
	10	crossover	1.34384183883667	-42.4253268593902
	11	crossover	2.157121276855469	-52.08009215838177
	12	crossover	1.5559365272521974	-149.71831040235048
	13	crossover	1.6447259902954103	70.97873516137946
	14	crossover	0.42678365707397464	-37.98717824807346
	15	crossover	1.4955925941467285	-97.09445997801906
	16	crossover	2.6529319763183596	102.20725369339263
	17	crossover	0.4192074775695801	-50.289975411317386
	18	crossover	1.5007830619812013	29.402928931494866
	19	crossover	1.1724148750305177	-108.77621614407208
	20	crossover	1.7647666931152344	-69.53487586853531
	21	crossover	1.2575395584106446	-23.743463371915
	22	crossover	0.4416858196258545	-20.3164150974515
	23	crossover	0.45037302970886234	-6.082811967618136
	24	crossover	1.1775144577026369	-140.9875199481889
	25	crossover	1.1978968620300294	-114.47587939052418
	26	crossover	2.2324899673461913	-119.70185436938625
	27	crossover	1.2069209098815918	66.83135672902134
	28	crossover	1.491250991821289	-112.9440980403431
	29	crossover	0.6022691249847413	34.48407721046437
	30	crossover	1.4541632652282717	59.65059004041966
	31	crossover	1.093464469909668	-82.97783513458633
	32	crossover	1.4673437118530275	-20.742255820715283
	33	crossover	2.201957893371582	-151.10241252997713
	34	crossover	0.7946476936340332	48.610286253207185
	35	crossover	1.0957731246948244	-29.004054274049448
	36	crossover	1.9948102951049806	4.636164449833322
	37	crossover	1.77532958984375	-33.8764050713543
	38	crossover	2.029403877258301	-161.96835654390765
	39	crossover	1.3089034080505373	-78.2641566729653
	40	crossover	1.3639963150024415	-36.50276984109714
	41	crossover	1.689930534362793	90.58967586625823
	42	crossover	1.0385160446166992	-31.779715737413472
	43	crossover	1.16212215423584	-105.08633926622835
	44	crossover	1.2037537574768067	-1.8836821978809213
	45	crossover	0.655993127822876	94.33149066840285
	46	crossover	1.0808493614196777	55.371241915616835
	47	crossover	1.5372361183166505	140.65549834470448
	48	crossover	1.9625329971313477	-81.926285296309
	49	crossover	2.0534437179565432	-150.9139085513013
	50	crossover	2.570462226867676	-123.89818317211991
	51	crossover	0.9068023681640626	-56.81179339353877
	52	crossover	1.3724731445312501	30.994768212035137
	53	crossover	1.997188949584961	-114.1465629465424
	54	crossover	2.3787405014038088	11.490443033586672
	55	crossover	1.9730741500854494	28.91102471336573
	56	crossover	1.0739492416381837	-56.27733742366209
	57	crossover	1.219292163848877	51.20105438053972
	58	crossover	1.2133606910705568	-148.46961796655435
	59	crossover	1.9671825408935548	-78.80335598701652
	60	crossover	1.3926758766174316	-174.73575039321685
	61	crossover	0.6637638568878175	37.65457026610473
	62	crossover	1.4032854080200197	-120.00748989887428
	63	crossover	1.4047397613525392	-52.85890408866675
	64	crossover	2.2693099975585938	-66.90464652481333
	65	crossover	2.0841989517211914	-99.22143575711706
	66	crossover	0.9823213577270509	86.48205864331284
	67	crossover	0.9749770164489746	-38.782864410486546
	68	crossover	1.2965737342834474	-151.61596601840435
	69	crossover	2.1508001327514648	-54.57621112102655
	70	crossover	0.9137412071228028	0.5790241560951546
	71	crossover	0.6147225856781007	3.7370440515712016
	72	crossover	0.40966224670410156	-23.58058342690697
	73	crossover	1.5500069618225099	-120.74493756272406
	74	crossover	1.4664815902709962	62.13345350909511
	75	crossover	1.0602015495300294	-152.96832888483362
	76	crossover	1.1398558616638184	-105.27856351061521
	77	crossover	1.2967845916748049	-15.127516468472166
	78	crossover	2.0244415283203128	-56.61988081455515
	79	crossover	1.2947409629821778	-90.61748532327152
	80	crossover	0.4156816482543946	-27.513755546292135
	81	crossover	1.4341607093811035	97.35560548653861
	82	crossover	1.972442626953125	-57.342419239035856
	83	crossover	0.4305771827697754	-64.93464330912292
	84	crossover	1.6211318969726562	-47.60080804585377
	85	crossover	1.7571292877197267	46.611366756926095
	86	crossover	1.6517532348632813	-109.34980608609476
	87	crossover	1.3429213523864747	-142.99947330970284
	88	crossover	1.130181884765625	-69.95644229317203
	89	crossover	1.9606904983520508	-67.57986453554042
	90	crossover	1.0738394737243653	-87.11828666780707
	91	crossover	1.806229591369629	-105.33737648686567
	92	crossover	1.2167229652404785	-104.09301380314962
	93	crossover	1.8694587707519532	-178.87147694386675
	94	crossover	1.6688125610351563	-108.45121355938159
	95	crossover	1.046549129486084	-167.3372268627391
	96	crossover	1.4100868225097658	-35.59540237771956
	97	crossover	0.7198030471801758	65.6454645894062
	98	crossover	1.714764976501465	1.0907048820190806
	99	crossover	1.6999057769775392	-87.90481279353433
	100	crossover	2.6191305160522464	1.7094491442498154
	101	crossover	1.3970470428466797	175.28171382891995
	102	crossover	0.4377675533294678	-13.30906801832785
	103	crossover	2.559504318237305	-46.43036610688724
	104	crossover	1.9515289306640626	-56.18440570716569
	105	crossover	1.4986605644226074	-27.853793069183926
	106	crossover	0.977911376953125	-20.473243400663208
	107	crossover	2.01782341003418	20.169352073051797
	108	crossover	1.2884928703308107	-49.317452402661324
	109	crossover	1.419045162200928	147.0073339489142
	110	crossover	1.379903793334961	-97.94389981511405
	111	crossover	1.9840436935424806	-47.35422915335854
	112	crossover	0.7831268787384034	11.646724797037143
	113	crossover	1.1979825019836425	27.170263424632232
	114	crossover	1.0542061805725098	-135.03440902644397
	115	crossover	1.7474008560180665	-25.43782976682964
	116	crossover	1.1826505661010742	-49.23631685565657
	117	crossover	1.0804210662841798	-48.88548078985318
	118	crossover	1.42783842086792	-109.81055807786257
	119	crossover	0.41333675384521484	-52.86387413834213
	120	crossover	1.7916732788085938	-50.96465755908035
	121	crossover	1.9087087631225588	-29.056315143666705
	122	crossover	1.1638219833374024	-132.56296975546428
	123	crossover	1.0098653793334962	-59.401050470712654
	124	crossover	1.943890953063965	-95.58587175838821
	125	crossover	1.730124282836914	-24.115090756766843
	126	crossover	1.6514657974243165	-16.484417730291533
	127	crossover	1.925907325744629	101.07833404377845
	128	crossover	1.6159780502319336	-166.94684987685957
	129	crossover	1.1421323776245118	-91.53187859578142
	130	crossover	0.902320384979248	-54.26251787972936
	131	crossover	2.073574256896973	145.99516809455653
	132	crossover	0.46084551811218266	5.514394246176377
	133	crossover	1.1015398025512695	173.97755394924397
	134	crossover	0.8319371223449707	147.5189587619702
	135	crossover	2.9947994232177737	-21.13663786375977
	136	crossover	1.0392216682434083	-169.31639354002613
	137	crossover	2.5397621154785157	-5.585012184564075
	138	crossover	1.582865619659424	-160.70177919995825
	139	crossover	1.2194720268249513	-58.75609839013411
	140	crossover	1.174919605255127	-27.099535044663
	141	crossover	1.5897645950317383	130.01825695903602
	142	crossover	1.283713150024414	-11.827145486359223
	143	crossover	1.4619115829467775	-88.3038197567708
	144	crossover	0.4941122531890869	2.505650986141824
	145	crossover	2.2386484146118164	-13.194522215274736
	146	crossover	1.437546730041504	16.84634722751257
	147	crossover	1.761482620239258	9.354850033959034
	148	crossover	1.5525733947753908	-56.85417305859638
	149	crossover	1.8605173110961915	-4.665748564406094
	150	crossover	1.289260768890381	-66.50808248184124
	151	crossover	1.486106014251709	-90.55708656072991
	152	crossover	0.6855987548828125	-7.408564183689915
	153	crossover	1.0516472816467286	-170.8128394767502
	154	crossover	1.5773468017578125	2.1080245809958997
	155	crossover	1.750876235961914	-72.23678364353708
	156	crossover	2.2690277099609375	-60.222228918516066
	157	crossover	1.2782573699951172	-76.69159612317932
	158	crossover	1.8467761993408205	-57.48131037220901
	159	crossover	0.651069450378418	-136.8909330693366
	160	crossover	1.0157966613769531	-59.25587800983455
	161	crossover	1.1380562782287598	-92.18276492903124
	162	crossover	1.3277850151062012	150.6279982511979
	163	crossover	1.855931854248047	45.68271820832452
	164	crossover	0.7019164085388184	57.133678330700334
	165	crossover	0.921567440032959	-36.45617038366827
	166	crossover	0.5379532814025879	-59.883479729494724
	167	crossover	2.118503952026367	-80.08646424270157
	168	crossover	2.477979850769043	-58.975458058485096
	169	crossover	1.8029621124267579	-59.019819242159066
	170	crossover	1.854080390930176	112.7769424095126
	171	crossover	1.170412254333496	-125.59088656931088
	172	crossover	1.0572599411010744	176.69902541786897
	173	crossover	2.653057479858399	88.55752516892414
	174	crossover	1.4581089973449708	-48.09396298401806
	175	crossover	1.8348445892333984	58.78599904888794
	176	crossover	0.8779998779296876	57.294727522745
	177	crossover	1.4927210807800293	-29.022296690569203
	178	crossover	1.758626174926758	-95.86350373317892
	179	crossover	0.4643904685974121	-20.973769201652793
	180	crossover	1.7742963790893556	61.23128860587538
	181	crossover	1.519811248779297	88.53139746953013
	182	crossover	1.322846794128418	-68.50547997059726
	183	crossover	2.0110942840576174	98.96127451256896
	184	crossover	1.0350523948669434	-46.379417167225796
	185	crossover	1.576574516296387	-29.263565776717957
	186	crossover	1.5187711715698242	-24.625058542018582
	187	crossover	1.280603313446045	-43.66638163980451
	188	crossover	1.684514045715332	-12.035348353690157
	189	crossover	0.43287215232849124	-9.813146832296127
	190	crossover	1.4112163543701173	-39.79864493459003
	191	crossover	0.863715648651123	-81.99481933844153
	192	crossover	1.2704089164733887	-29.20421297757926
	193	crossover	1.8559295654296877	-44.250197059824956
	194	crossover	1.1212149620056153	-123.01201655829145
	195	crossover	1.5267152786254883	-32.50692746832383
	196	crossover	1.2144537925720216	-76.30244297219467
	197	crossover	1.4717239379882814	49.08516958678537
	198	crossover	1.8661607742309572	-4.923217169350456
	199	crossover	1.6082006454467774	-109.3476332880051
	200	crossover	1.907467269897461	10.156089289072948
	201	crossover	1.6614356994628907	-138.79128343946076
	202	crossover	0.8914592742919922	10.571739358917673
	203	crossover	1.5695348739624024	-40.047165179867925
	204	crossover	1.3628000259399415	-120.78883091606514
	205	crossover	2.0605243682861327	-56.15932569749103
	206	crossover	1.696017074584961	-73.05413516372084
	207	crossover	0.8325227737426758	1.4086058495308529
	208	crossover	1.6244916915893555	-99.8607057790257
	209	crossover	1.827823066711426	53.17784813029085
	210	crossover	1.5409335136413576	-119.98946589434425
	211	crossover	1.6465423583984375	-55.64850489125193
	212	crossover	1.2877265930175783	51.268155866562275
	213	crossover	1.352978801727295	-120.59666278983252
	214	crossover	1.3864914894104006	-38.61116737652054
	215	crossover	1.1469615936279298	-74.6900760468059
	216	crossover	2.0454833984375003	-80.36566926929358
	217	crossover	1.5394025802612306	42.318894577623716
	218	crossover	2.1362611770629885	-75.91902550518114
	219	crossover	1.0295312881469727	-167.67866563359144
	220	crossover	1.9593387603759767	-156.84018613662911
	221	crossover	1.4515850067138674	116.26550838544725
	222	crossover	1.8397142410278322	116.19660088775156
	223	crossover	2.187445640563965	-118.94321447018245
	224	crossover	1.4072559356689454	-2.2648118232502297
	225	crossover	1.6619869232177735	135.96779897468033
	226	crossover	1.9735397338867189	-36.16222364173861
	227	crossover	1.2273431777954102	-112.52525689554284
	228	crossover	1.2048723220825197	-58.344557235954845
	229	crossover	1.397196388244629	5.2477622811972084
	230	crossover	1.779971504211426	-38.11366313652642
	231	crossover	2.228291702270508	101.74758344104781
	232	crossover	0.892850685119629	49.94740600862027
	233	crossover	1.7124855041503908	-37.86125485201771
	234	crossover	1.2386729240417482	-133.15934229059314
	235	crossover	1.6729824066162111	3.799321364664053
	236	crossover	2.1968414306640627	-102.31820999268027
	237	crossover	1.989103126525879	-67.87560016559381
	238	crossover	1.2530023574829103	-125.31595336780948
	239	crossover	0.9686100959777832	64.46169367204293
	240	crossover	1.688411331176758	-4.842272158495811
	241	crossover	1.950008773803711	-78.87098852044596
	242	crossover	1.456466007232666	-8.825965503765671
	243	crossover	1.0673922538757326	-37.64490383549714
	244	crossover	0.785920810699463	-35.84279669012718
	245	crossover	1.8752445220947267	-27.58563757633102
	246	crossover	1.2200964927673341	94.37345462843928
	247	crossover	2.500699043273926	-63.54882471852629
	248	crossover	1.2697407722473146	-22.260436743374907
	249	crossover	1.5341889381408693	-99.58256897001779
	250	crossover	1.3693047523498536	-22.211460012657152
	251	crossover	2.0934267044067383	-156.78386596475173
	252	crossover	1.2873521804809571	-132.66441200596086
	253	crossover	1.723124122619629	-8.323371702881412
	254	crossover	1.0494325637817383	161.67417749023184
	255	crossover	0.7621395111083985	-106.63043981319892
	256	crossover	1.1170760154724122	-118.77088226637353
	257	crossover	1.9722114562988282	-40.42417168783357
	258	crossover	1.180162239074707	-157.96377621477527
	259	crossover	1.19434871673584	-33.71583371165087
	260	crossover	1.1188180923461915	-128.64196328444817
	261	crossover	1.8408084869384767	-37.16459564229161
	262	crossover	1.2909449577331544	-15.330130469128134
	263	crossover	1.8808052062988283	5.829462646626356
	264	crossover	1.5473146438598633	-78.63114522907695
	265	crossover	1.4504419326782227	-40.66915092064731
	266	crossover	1.7594564437866211	41.39045149429879
	267	crossover	2.1578832626342774	-31.189959829453002
	268	crossover	1.1166960716247558	-34.86262723571808
	269	crossover	1.2857455253601076	-113.85844165567833
	270	crossover	0.49400925636291504	-60.01189327443313
	271	crossover	0.4908934593200684	-0.7837290677442657
	272	crossover	2.029831123352051	-109.1629417976851
	273	crossover	1.3946763038635255	22.53727024120463
	274	crossover	1.8572164535522462	-115.79810189039729
	275	crossover	1.8140064239501954	-45.05833992023621
	276	crossover	0.9135033607482911	76.78130145362508
	277	crossover	1.59657039642334	82.46736827254144
	278	crossover	0.9709692001342773	-74.38524569828114
	279	crossover	1.3278533935546877	-135.18624133642732
	280	crossover	0.6053751468658448	-46.966461975626316
	281	crossover	0.658506441116333	-114.92611690688129
	282	crossover	0.9469767570495606	69.20369903752746
	283	crossover	1.1792044639587402	-147.65035792216415
	284	crossover	1.4018100738525392	-45.83924851351994
	285	crossover	2.727165412902832	160.00911541687154
	286	crossover	1.2831120491027832	-10.394193333371906
	287	crossover	1.662590789794922	-1.4682480735470802
	288	crossover	0.7261067390441895	-127.02708136071347
	289	crossover	1.9448001861572266	-26.866686198390912
	290	crossover	0.4551182270050049	-93.27218446868008
	291	crossover	0.8107962608337402	43.19491018319613
	292	crossover	2.8758583068847656	-119.25369699722562
	293	crossover	1.183916473388672	-100.28187549636978
	294	crossover	1.6312576293945313	-38.508789548142644
	295	crossover	0.453062915802002	1.8369326122524798
	296	crossover	1.0170528411865234	-25.78558282537806
	297	crossover	1.3577709197998047	19.02251654673878
	298	crossover	1.108401679992676	-97.6575420758139
	299	crossover	1.9181369781494142	-96.78297424805585
	300	crossover	2.0685457229614257	-106.6026581801525
	301	crossover	1.6900123596191408	-63.026881512359374
	302	crossover	1.2850905418395997	-145.46557955495126
	303	crossover	1.0244585990905761	39.07354408388646
	304	crossover	1.3004204750061037	-34.88356231527674
	305	crossover	0.8202800750732422	48.825263690689596
	306	crossover	1.5030889511108398	-107.1840093948818
	307	crossover	1.519488048553467	-110.56821197309999
	308	crossover	0.9934978485107422	-47.224704436376214
	309	crossover	0.6394914627075196	9.440341386124466
	310	crossover	1.7808998107910157	-41.285907454772115
	311	crossover	1.2502122879028321	-42.050305571579244
	312	crossover	1.2320599555969238	-103.65680544659082
	313	crossover	1.2804975509643555	-21.89785938202658
	314	crossover	0.4562723636627197	-54.763797635274706
	315	crossover	1.8634132385253908	137.22811319348082
	316	crossover	1.566873836517334	52.139375978418784
	317	crossover	0.42182426452636723	-11.149487059880153
	318	crossover	1.241028690338135	-60.47273091049897
	319	crossover	1.4005321502685548	-57.23038291264859
	320	crossover	0.9483454704284668	2.5047197897660345
	321	crossover	1.161900520324707	63.762834149286626
	322	crossover	1.371955394744873	-58.25444357396981
	323	crossover	1.5740519523620606	-0.21705268056812155
	324	crossover	0.8220837593078614	59.04745801319407
	325	crossover	1.5725584030151367	-160.37046479440494
	326	crossover	1.2299652099609375	-29.163163093936443
	327	crossover	2.141721725463867	1.4644415301949183
	328	crossover	1.0203882217407227	-171.80170301176042
	329	crossover	1.5360535621643068	-19.79018907336474
	330	crossover	1.9737173080444337	-13.163167439043798
	331	crossover	0.5934255123138428	-64.69646611273942
	332	crossover	0.6994363307952881	-116.7357321081232
	333	crossover	1.4799482345581056	19.06829771001953
	334	crossover	1.4573885917663576	-69.13471901150602
	335	crossover	0.5976637363433838	48.29798726614939
	336	crossover	1.0514767646789551	171.11130653178128
	337	crossover	2.013372039794922	33.83750301450755
	338	crossover	1.7948413848876954	-15.292729031523853
	339	crossover	2.2154766082763673	-94.36297493850796
	340	crossover	1.893712615966797	151.38323167417394
	341	crossover	2.079090690612793	23.32227035502343
	342	crossover	1.8631469726562502	-150.14010104156952
	343	crossover	2.2184213638305663	-13.84742623432705
	344	crossover	1.8169301986694337	2.4170956709483713
	345	crossover	1.026541519165039	-171.7108535648384
	346	crossover	1.631422996520996	-58.62653258512009
	347	crossover	2.100132751464844	-154.01486755205877
	348	crossover	2.3595809936523438	165.57645409286962
	349	crossover	0.9914668083190918	-26.653470572896182
	350	crossover	1.4922961235046388	39.0531101135406
	351	crossover	1.9059701919555665	19.542114259544245
	352	crossover	1.2543540954589845	-113.70024415159494
	353	crossover	1.4383867263793946	-59.058912000890146
	354	crossover	1.286947250366211	-107.1444704626181
	355	crossover	1.3095930099487305	152.09756420085836
	356	crossover	0.9703290939331055	-116.38132206465266
	357	crossover	1.3014201164245607	-156.42685341966305
	358	crossover	1.662633514404297	-27.9709293386816
	359	crossover	1.4197323799133301	40.374896741731085
	360	crossover	1.2639900207519532	-4.076386371854933
	361	crossover	1.1554234504699707	-93.24552891268068
	362	crossover	0.9313879966735841	-13.344272477540757
	363	crossover	2.0037879943847656	-76.82256634945705
	364	crossover	1.3367429733276368	-144.76285895501994
	365	crossover	0.43789138793945315	-8.665075388664478
	366	crossover	1.141374397277832	-114.56853988463705
	367	crossover	1.2182504653930666	-147.04355644743544
	368	crossover	1.7378681182861329	3.3219234658978296
	369	crossover	0.7264581203460694	-79.97819040799718
	370	crossover	1.7537525177001954	168.8214765675054
	371	crossover	1.2546815872192383	67.76526352069502
	372	crossover	2.133144569396973	-31.201358398907924
	373	crossover	0.4538752555847168	8.408000318737646
	374	crossover	1.5525157928466797	14.073984003197733
	375	crossover	1.522396183013916	57.206436965316286
	376	crossover	1.1016658782958986	175.83622602249577
	377	crossover	1.871457862854004	-170.91154448033723
	378	crossover	1.8994760513305664	-13.198884036850838
	379	crossover	1.6525283813476563	6.969462118299065
	380	crossover	1.4629604339599611	-73.07725598046073
	381	crossover	1.1126876831054688	76.33271036897376
	382	crossover	1.4853507041931153	-5.618666728743849
	383	crossover	2.2300918579101565	-154.98130488815738
	384	crossover	0.7782547950744629	35.519107541081446
	385	crossover	1.247216796875	-91.17213217928658
	386	crossover	1.6579151153564453	142.58168811724528
	387	crossover	2.007826805114746	-87.88626495982446
	388	crossover	1.0518940925598146	106.36628094892872
	389	crossover	1.9235006332397462	-24.22381677950399
	390	crossover	2.094877243041992	122.59919849929823
	391	crossover	1.7382698059082031	-81.42673747989886
	392	crossover	1.9095361709594727	-60.66476593042674
	393	crossover	1.553080177307129	-166.54261868830443
	394	crossover	1.9203207015991213	-80.71848676932572
	395	crossover	2.409490203857422	13.10981409989718
	396	crossover	1.3491175651550293	-102.92298668042184
	397	crossover	1.5850617408752443	-83.83319338131938
	398	crossover	1.178803062438965	-105.59664546029187
	399	crossover	1.9246665954589846	6.217178718421591
	400	crossover	0.5683734893798829	15.22234424443766
	401	crossover	2.557312393188477	-58.66625043577489
	402	crossover	1.1352089881896974	-103.31308072628934
	403	crossover	2.1485467910766602	103.71865337981474
	404	crossover	0.5238510131835937	-25.881891107574383
	405	crossover	1.0238574028015137	-171.68361250017696
	406	crossover	2.409210014343262	-35.541933477659164
	407	crossover	1.666721534729004	-14.934091189014728
	408	crossover	1.2552364349365235	-33.357815268601534
	409	crossover	2.10745849609375	162.6827600884131
	410	crossover	1.6014093399047853	-80.58947118285859
	411	crossover	0.4240426063537598	-59.51181571251749
	412	crossover	1.9009590148925781	-117.48377084352614
	413	crossover	1.5470367431640626	-63.022824824521685
	414	crossover	1.2717663764953615	-141.1630153884136
	415	crossover	1.7854869842529297	15.754273118263958
	416	crossover	0.48144259452819826	3.562490083129278
	417	crossover	1.9151578903198243	-7.4768333380487615
	418	crossover	2.3040767669677735	159.4021633909542
	419	crossover	1.5882703781127931	-30.37844189671874
	420	crossover	1.9400590896606447	12.405935317200077
	421	crossover	1.570589542388916	31.52121066378867
	422	crossover	0.47980937957763675	0.15967340577654907
	423	crossover	1.1465210914611816	-120.31093009066367
	424	crossover	1.3630218505859375	-84.45211821527282
	425	crossover	2.920530700683594	-30.718132699554552
	426	crossover	2.327256202697754	34.90051499251348
	427	crossover	1.536018753051758	-31.6687988605655
	428	crossover	1.8982933044433594	-15.954063390250663
	429	crossover	1.3634101867675783	-123.26551340015416
	430	crossover	2.294787788391113	-12.074356422099655
	431	crossover	0.5212623596191407	44.861366698291725
	432	crossover	1.974945640563965	-83.74822452566215
	433	crossover	1.2720332145690918	-116.29319550337141
	434	crossover	2.6230070114135744	126.7519088473988
	435	crossover	1.5277851104736329	68.03153429162282
	436	crossover	0.726563835144043	-97.77506015584211
	437	crossover	1.1508801460266114	-91.1707616541659
	438	crossover	1.2473591804504396	-95.98196946266799
	439	crossover	1.6021167755126955	-47.28467697433713
	440	crossover	2.183561134338379	104.59370097710782
	441	crossover	1.8759172439575196	-123.21529492463624
	442	crossover	0.9707820892333985	142.0486391299031
	443	crossover	1.058726215362549	-168.72757838523208
	444	crossover	1.2337923049926758	-119.26364158848142
	445	crossover	1.6402841567993165	130.44437119800358
	446	crossover	1.5118285179138184	139.46219160592167
	447	crossover	0.6106314182281495	-34.41688472263959
	448	crossover	1.60994930267334	-7.344508870139801
	449	crossover	0.948060417175293	68.17325992281194
	450	crossover	1.1649781227111817	-162.5806930986872
	451	crossover	1.8359258651733399	-38.73396719913807
	452	crossover	1.9865262985229493	-20.48611308262909
	453	crossover	1.5919160842895508	-126.07910157658614
	454	crossover	1.4204746246337892	-100.13605544032302
	455	crossover	0.5884464740753174	-7.664011446014242
	456	crossover	1.5999574661254883	38.242407998849274
	457	crossover	1.789778709411621	143.43684504131272
	458	crossover	1.5297399520874024	-45.83356511673964
	459	crossover	1.2905294418334963	-131.34797988418293
	460	crossover	0.5801244735717773	-87.13741008868159
	461	crossover	1.2446810722351076	-90.75329558483446
	462	crossover	0.5921456813812256	-53.00949225410861
	463	crossover	2.7513925552368166	7.186834904242397
	464	crossover	1.000484848022461	-58.743873970954816
	465	crossover	1.8004264831542969	-79.34694522937943
	466	crossover	2.078920364379883	-97.41004314248828
	467	crossover	1.1220369338989258	-2.2847019232126007
	468	crossover	1.809834098815918	-78.2795263925122
	469	crossover	1.2541833877563477	-147.87297843400734
	470	crossover	2.1588958740234374	-39.58937097661423
	471	crossover	0.44309363365173343	-12.434631843914605
	472	crossover	1.053888988494873	174.28368224164916
	473	crossover	1.289352321624756	-5.165732887269839
	474	crossover	2.2262086868286133	-38.22453900408538
	475	crossover	1.1277716636657715	-159.69065156041552
	476	crossover	2.2342002868652346	-107.11800038078454
	477	crossover	1.4325260162353517	56.064070186256366
	478	crossover	1.0424077987670899	-157.78538172953762
	479	crossover	1.5744296073913575	43.91704885775616
	480	crossover	1.3059990882873536	-168.86162377180548
	481	crossover	1.0053011894226074	-11.460664870269143
	482	crossover	1.1923130989074708	-72.12090535260467
	483	crossover	1.6701070785522463	-4.5127962297601645
	484	crossover	1.5657859802246095	-73.17174014493528
	485	crossover	1.5087833404541016	-24.32343290425307
	486	crossover	1.5804908752441407	8.777427751296914
	487	crossover	1.097490692138672	-25.874372130373057
	488	crossover	1.233185386657715	-141.45933717439192
	489	crossover	2.6638113021850587	56.94492976082657
	490	crossover	1.2445290565490723	-66.4256372639326
	491	crossover	0.7994413852691651	54.24671819654603
	492	crossover	1.6839349746704102	3.9618653492275953
	493	crossover	1.342157554626465	-60.468597211379745
	494	crossover	1.466657066345215	-3.458125007726614
	495	crossover	2.4875818252563477	-73.46267907238062
	496	crossover	1.235293483734131	-126.42837991328682
	497	crossover	1.104206943511963	-83.19091996516477
	498	crossover	1.728002738952637	46.96984873142601
	499	crossover	1.2722762107849122	-32.995911536333445
	500	crossover	1.5562341690063477	-9.238690891129007
	501	crossover	1.18527250289917	47.59071695511055
	502	crossover	0.9946756362915039	-22.906072169373168
	503	crossover	1.0256067276000977	169.5727091062252
	504	crossover	1.0136733055114746	-100.39597678822219
	505	crossover	0.9441741943359375	-8.287886824090835
	506	crossover	1.8151992797851564	-39.63276362375102
	507	crossover	2.0043107986450197	-45.58032447119946
	508	crossover	1.1053928375244142	-174.77564091119785
	509	crossover	1.5637543678283692	47.66195688141534
	510	crossover	1.05172119140625	-23.78875088873857
	511	crossover	1.0504095077514648	-47.6859906318597
	512	crossover	1.0697633743286132	-8.608577513034549
	513	crossover	1.086684513092041	-23.494080457082312
	514	crossover	0.5837903022766113	2.7770744929226456
	515	crossover	2.028857612609863	71.25211358490583
	516	crossover	1.1689773559570313	-97.03550843645488
	517	crossover	1.1926898002624513	-89.8771055377145
	518	crossover	1.4843213081359865	6.234546671489171
	519	crossover	1.7798629760742188	-49.9978153025048
	520	crossover	1.4045204162597658	-56.454830942072306
	521	crossover	1.5167626380920411	-44.93796330562914
	522	crossover	2.188890838623047	10.770701693782438
	523	crossover	2.3638357162475585	105.42048890733092
	524	crossover	2.197884941101074	37.05741279403426
	525	crossover	1.723576545715332	18.99643001923017
	526	crossover	1.123509407043457	-176.11636654952258
	527	crossover	1.860422134399414	-97.55339255299137
	528	crossover	1.015522575378418	-160.51940433054986
	529	crossover	1.3945640563964845	11.59430046509267
	530	crossover	1.411152744293213	127.25683744937393
	531	crossover	1.3325326919555665	-123.67897761603389
	532	crossover	1.2392453193664552	-111.3854037500807
	533	crossover	2.166170120239258	-107.27446270026192
	534	crossover	2.240744781494141	106.80412789283608
	535	crossover	1.209457588195801	174.66494072366973
	536	crossover	1.3386282920837402	-96.25362536995952
	537	crossover	1.2644207000732424	-154.03573711675568
	538	crossover	1.2517280578613281	-91.46165700734636
	539	crossover	1.5742778778076172	6.177524256766026
	540	crossover	1.4311827659606935	94.23190978500912
	541	crossover	1.1272821426391602	-43.39032097793797
	542	crossover	2.0442060470581054	-105.65469987957663
	543	crossover	1.0094510078430177	-162.09094510596938
	544	crossover	2.1194459915161135	-120.81785838005416
	545	crossover	1.2047283172607424	-78.13435209549469
	546	crossover	2.1512489318847656	-9.869589971795964
	547	crossover	2.130959129333496	-58.706297932963686
	548	crossover	1.2373698234558106	-22.76746099586974
	549	crossover	1.176392936706543	-168.13036988423417
	550	crossover	1.0985636711120605	-177.84150481600858
	551	crossover	1.7436416625976563	-47.97195442106115
	552	crossover	0.5092288494110108	30.29034962591717
	553	crossover	0.6637545108795166	-110.67644505288655
	554	crossover	1.2682444572448732	60.20791359192737
	555	crossover	1.4523675918579102	-91.20359467090037
	556	crossover	1.0085792541503906	12.093628343822026
	557	crossover	0.8510788917541504	50.37649111207759
	558	crossover	1.37454309463501	103.87567410762917
	559	crossover	1.502587127685547	-77.18626488777049
	560	crossover	2.3131668090820314	-154.4749012934907
	561	crossover	1.590451717376709	-121.70976389385301
	562	crossover	1.4650899887084963	-11.40441718979941
	563	crossover	1.42597713470459	1.1333626992068444
	564	crossover	1.0927447319030763	-159.9719506427337
	565	crossover	2.288933753967285	24.801953576330327
	566	crossover	1.8987096786499025	-30.873787871490226
	567	crossover	1.466730308532715	-71.7741031216812
	568	crossover	1.2970553398132325	-119.42884464566892
	569	crossover	1.6878704071044923	42.388743970675954
	570	crossover	1.2598045349121094	-143.5362281501094
	571	crossover	1.186248779296875	-32.4307884594536
	572	crossover	1.436439323425293	-48.80295484843413
	573	crossover	0.7999323844909668	-58.22546357714618
	574	crossover	1.432654094696045	-8.337629840716225
	575	crossover	2.128682518005371	2.2789266120776634
	576	crossover	2.0158693313598635	-21.43457947178232
	577	crossover	1.599901580810547	-96.6863399997329
	578	crossover	1.9234203338623048	-56.4468553775275
	579	crossover	1.344401550292969	-39.24751554538748
	580	crossover	2.162629890441895	-69.3900899845771
	581	crossover	1.3713656425476075	-8.428335375201016
	582	crossover	1.2223658561706543	-131.6108578724778
	583	crossover	2.0983095169067383	-122.20343766337044
	584	crossover	1.0036956787109375	-21.270548512787727
	585	crossover	1.552727222442627	78.43225146853693
	586	crossover	1.3123020172119142	-34.1153031533482
	587	crossover	1.5142672538757325	35.71800177083094
	588	crossover	1.41952543258667	-35.0993039654335
	589	crossover	1.215853500366211	-83.2908484014112
	590	crossover	1.3540575027465822	48.4522793894188
	591	crossover	1.2136210441589357	-32.79796583926393
	592	crossover	0.5045044422149658	-69.80573357238963
	593	crossover	0.7813261032104493	50.39888960248903
	594	crossover	1.7172094345092774	-51.53768994542664
	595	crossover	0.5987712860107423	-111.52626838741193
	596	crossover	1.1341649055480958	-114.42030534908992
	597	crossover	1.712218475341797	5.614082862090838
	598	crossover	2.3809612274169925	-28.086681512427226
	599	crossover	0.6625003337860108	-119.50727300960317
	600	crossover	1.5849839210510255	117.43906867934312
	601	crossover	2.432658958435059	2.0691250762473197
	602	crossover	2.129736709594727	-7.975095287977198
	603	crossover	0.7260199069976807	29.183916695644776
	604	crossover	0.9856451034545899	13.939513770891896
	605	crossover	1.6320768356323243	-171.54990781923058
	606	crossover	1.8259109497070314	128.0057440697817
	607	crossover	0.49471707344055177	-40.55462289894909
	608	crossover	1.1414791107177735	-99.48702454876688
	609	crossover	1.5558598518371582	-60.79107529164086
	610	crossover	1.7969896316528322	-28.083337707607043
	611	crossover	0.45977811813354497	-50.80576628198751
	612	crossover	1.520487117767334	19.685219180567305
	613	crossover	0.7383098602294922	-0.7582440831498858
	614	crossover	1.2225872039794923	-45.48803280857071
	615	crossover	1.4232662200927735	29.98417222121072
	616	crossover	0.6191296100616456	21.16870738012483
	617	crossover	1.7895790100097657	-52.79857281545543
	618	crossover	1.1241663932800294	-9.468694624193107
	619	crossover	2.2442195892333987	97.06976149586406
	620	crossover	1.316944980621338	37.520179608997935
	621	crossover	1.031097412109375	-176.1884374884481
	622	crossover	0.8929512977600098	-102.61934556241525
	623	crossover	1.023173999786377	20.62309086973181
	624	crossover	1.3690015792846681	-39.64555297189512
	625	crossover	1.922427558898926	12.085694509370642
	626	crossover	1.2595211029052735	-142.24379629310792
	627	crossover	0.7578131675720216	23.498140857331872
	628	crossover	1.7128908157348635	-36.061742294560375
	629	crossover	0.869054412841797	27.70908196400558
	630	crossover	1.9389099121093751	-24.936653990893703
	631	crossover	1.2698219299316407	-141.80686443279362
	632	crossover	1.509428119659424	147.86161310457294
	633	crossover	2.036081314086914	18.707839514499423
	634	crossover	1.2794851303100587	-2.0899009988224866
	635	crossover	0.9076153755187989	10.795411048572502
	636	crossover	1.169586753845215	-117.8988480228064
	637	crossover	2.1585718154907227	139.80579129619468
	638	crossover	1.4443614959716797	-4.788433348565875
	639	crossover	1.5342730522155763	-33.86690708489468
	640	crossover	1.0750128746032714	-170.26712451978932
	641	crossover	1.0518305778503418	-106.22437310627024
	642	crossover	1.5997827529907227	-68.94671731864118
	643	crossover	2.9335891723632814	117.17733836863005
	644	crossover	1.5989256858825684	-13.458401262176421
	645	crossover	1.651370429992676	-87.59961706798865
	646	crossover	2.1217342376708985	-78.06603556105583
	647	crossover	1.2942577362060548	12.843781804675391
	648	crossover	1.6529075622558596	-49.36713733632464
	649	crossover	1.8074352264404299	-144.23793608802185
	650	crossover	1.5368332862854004	-41.044197134549975
	651	crossover	2.234516716003418	-100.78428298083999
	652	crossover	1.6876018524169922	103.04052057599206
	653	crossover	2.145694351196289	23.67432129868405
	654	crossover	1.6757484436035157	-95.44725230310073
	655	crossover	0.8046560287475586	36.01169514167201
	656	crossover	1.2243216514587403	-77.53175093355891
	657	crossover	1.1898786544799804	-131.2562858261552
	658	crossover	1.497978687286377	-79.06609141465496
	659	crossover	1.1645929336547851	-151.3406399569071
	660	crossover	1.797959327697754	85.23964338206201
	661	crossover	0.44767627716064456	-49.53709222384816
	662	crossover	1.0306669235229493	69.28579256759181
	663	crossover	0.9756652832031251	3.7050025708654104
	664	crossover	1.6842336654663086	42.14336760168507
	665	crossover	2.20872802734375	-89.64587884050945
	666	crossover	0.7982239723205566	-100.2180375149631
	667	crossover	1.6131464004516602	-24.780509140778904
	668	crossover	1.9125850677490235	-90.42825377963679
	669	crossover	2.007802772521973	-97.07291690926924
	670	crossover	1.6778030395507812	0.033931914748966625
	671	crossover	0.9302663803100586	74.45801333632632
	672	crossover	2.356375312805176	-22.467465362345607
	673	crossover	2.065605354309082	171.50236512099107
	674	crossover	2.2713804244995117	80.20445066536368
	675	crossover	1.5922476768493654	-110.660469947163
	676	crossover	2.6873439788818363	103.84446984821776
	677	crossover	1.0287808418273927	29.507902849241752
	678	crossover	0.42901144027709964	-1.3212059722271423
	679	crossover	1.3847821235656739	10.898630824223938
	680	crossover	1.308491325378418	-16.17501483014348
	681	crossover	0.45965557098388676	-65.42760122657863
	682	crossover	1.3257603645324707	-112.04189851349588
	683	crossover	0.4573445796966553	-64.57659003177349
	684	crossover	1.629949760437012	-114.90676540812812
	685	crossover	1.7820371627807619	24.20815350700061
	686	crossover	1.579858684539795	144.44480268195989
	687	crossover	2.4571601867675783	-167.19597229556393
	688	crossover	1.071308994293213	-61.82176814856914
	689	crossover	1.2894934654235841	-3.606262431364449
	690	crossover	1.048253917694092	-148.5344983439265
	691	crossover	1.1254125595092774	-153.9564261643721
	692	crossover	2.009989929199219	87.73771070666652
	693	crossover	2.194259262084961	-89.41538263612442
	694	crossover	1.03702974319458	-49.17004735755183
	695	crossover	2.426969909667969	-42.69056442937791
	696	crossover	1.8238290786743165	-66.22754422145681
	697	crossover	1.8509105682373048	165.02765877336515
	698	crossover	0.975814437866211	-28.389492175059928
	699	crossover	1.3935678482055665	4.448736180103937
	700	crossover	1.0906373023986817	-44.838541608036664
	701	crossover	0.8188093185424805	-95.11560823676396
	702	crossover	1.774423599243164	-142.60826973484487
	703	crossover	1.8021821975708008	-129.995321431541
	704	crossover	1.7799793243408204	-42.414551713269276
	705	crossover	1.2536301612854004	-116.23773205797465
	706	crossover	1.1023330688476562	108.36850653949885
	707	crossover	1.0307686805725098	44.543399729720754
	708	crossover	1.2505550384521484	-153.12779653037063
	709	crossover	1.169019889831543	-145.17440817644635
	710	crossover	1.6924808502197266	-103.51344139731279
	711	crossover	1.7538619995117188	-3.3812173083405894
	712	crossover	2.0741889953613284	102.8392648692087
	713	crossover	1.7822826385498047	60.2782443184633
	714	crossover	1.702300262451172	-0.2489917152698342
	715	crossover	1.6364120483398439	97.3134839134872
	716	crossover	1.5485520362854004	132.20550759011465
	717	crossover	0.42485003471374516	-1.2562918554967926
	718	crossover	1.0423602104187013	-160.32381329704094
	719	crossover	1.064953899383545	-37.04004580686663
	720	crossover	1.50095796585083	66.40553918598133
	721	crossover	2.1491779327392577	-81.42182261421503
	722	crossover	2.309011459350586	56.11975967000398
	723	crossover	1.702168083190918	-17.122790163578337
	724	crossover	0.40268836021423343	-13.597908481824463
	725	crossover	2.300119209289551	-12.387194791044623
	726	crossover	2.62126579284668	18.942509325713054
	727	crossover	1.1718846321105958	-101.87264154369903
	728	crossover	1.3762106895446777	-50.39349769800209
	729	crossover	0.9025392532348633	-98.82597883795712
	730	crossover	1.8440677642822267	-42.41156667184765
	731	crossover	1.3498428344726563	57.93199008975082
	732	crossover	1.279593276977539	-175.06172424798888
	733	crossover	1.133414077758789	-117.51855108308007
	734	crossover	1.3607399940490723	-105.83526477986743
	735	crossover	0.545197582244873	-3.5358224520369035
	736	crossover	1.6719017028808594	-32.269097378063535
	737	crossover	1.1569704055786134	-75.80658222862138
	738	crossover	2.5766626358032227	146.21810189206278
	739	crossover	2.8121530532836916	-35.23262314512878
	740	crossover	1.7718095779418945	51.12805596798697
	741	crossover	1.4273505210876465	146.74418703978367
	742	crossover	1.3908383369445803	-51.356683706350154
	743	crossover	1.6051597595214844	-51.026639327633355
	744	crossover	0.6863995552062989	39.49890735220841
	745	crossover	2.2669178009033204	-117.31289727722293
	746	crossover	1.6452651977539063	-35.05736120230022
	747	crossover	1.4048166275024414	-61.716407791696795
	748	crossover	1.2588440895080568	-128.55863668392604
	749	crossover	1.0895753860473634	-168.78107382364155
	750	crossover	1.9120622634887696	-47.56793606916563
	751	crossover	2.377037239074707	22.81396807035364
	752	crossover	1.6607500076293946	-15.424119257925463
	753	crossover	1.3939146995544434	30.483213306347626
	754	crossover	1.9893821716308595	-37.059418298317276
	755	crossover	0.4771791934967041	-53.939453963423674
	756	crossover	2.186055564880371	-80.34256783201624
	757	crossover	1.4713838577270508	-12.247202524785385
	758	crossover	1.4725438117980958	47.14150085338446
	759	crossover	1.5036166191101075	38.2577731190033
	760	crossover	2.3409696578979493	27.216725060953237
	761	crossover	0.8671499252319337	-121.38089069320937
	762	crossover	1.0182452201843262	-47.34308754066294
	763	crossover	1.6051420211791994	-25.460678050527115
	764	crossover	1.4093510627746584	-122.21660554616697
	765	crossover	0.43946256637573244	-27.657253524057648
	766	crossover	1.471731185913086	-17.46469017539613
	767	crossover	0.773740291595459	43.576631530325585
	768	crossover	1.2348233222961427	-136.36379220198765
	769	crossover	1.600271224975586	99.25536612417739
	770	crossover	1.3802016258239747	-125.73936137847154
	771	crossover	1.6197481155395508	-156.89532679570993
	772	crossover	0.6889726161956787	-126.91449156946243
	773	crossover	1.1152379989624024	-171.17182143458734
	774	crossover	0.8078343391418458	-115.559279718563
	775	crossover	1.3367372512817384	-29.013893007854904
	776	crossover	1.3194817543029786	-151.30737605457415
	777	crossover	2.222563362121582	-174.05091316635512
	778	crossover	1.3860440254211426	-126.55085895519629
	779	crossover	1.060471248626709	-52.696811443956186
	780	crossover	2.3101762771606444	166.77132598873928
	781	crossover	1.2511328697204591	-101.25836056958065
	782	crossover	1.6889034271240235	-64.22001737199169
	783	crossover	1.3041562080383302	-41.085361698244135
	784	crossover	1.3226152420043946	-116.7084093073139
	785	crossover	1.607765579223633	-75.66647115170797
	786	crossover	1.6441902160644533	31.56498454221075
	787	crossover	1.8341087341308595	26.182341825918396
	788	crossover	1.3117116928100587	147.58511353523548
	789	crossover	1.2838730812072754	-31.047630057140513
	790	crossover	1.4093805313110352	-42.40428349622937
	791	crossover	1.3986622810363771	146.17653182327643
	792	crossover	0.49213480949401855	11.512441943763037
	793	crossover	1.1915484428405763	-137.67919326787765
	794	crossover	1.2003210067749024	-104.47590797715378
	795	crossover	1.7590215682983399	165.00909364599562
	796	crossover	0.4372750759124756	0.5720870723186049
	797	crossover	0.45113644599914554	-92.37430151352545
	798	crossover	1.5126727104187012	170.59693059375974
	799	crossover	0.9298335075378419	91.91423488535163
	800	crossover	1.3320773124694825	-28.717349614887173
	801	crossover	1.1654720306396484	-167.32259715013734
	802	crossover	1.6147722244262697	-54.32262077194452
	803	crossover	1.432482147216797	14.436534501158537
	804	crossover	1.070842456817627	0.7102937517138873
	805	crossover	1.3475976943969727	-55.98367775220696
	806	crossover	1.1294124603271485	5.799536784970562
	807	crossover	2.3986543655395507	-24.452154850997072
	808	crossover	1.1275076866149902	-116.19977755204451
	809	crossover	1.4614164352416994	73.05492181734479
	810	crossover	1.7020959854125977	-33.0574432701413
	811	crossover	1.6756738662719728	-117.9594163145579
	812	crossover	1.4464030265808105	-133.7672730512495
	813	crossover	1.7567337036132813	-43.509560165688036
	814	crossover	1.359016799926758	-24.23802368627686
	815	crossover	1.1728032112121582	-19.08423106220306
	816	crossover	1.6186916351318361	-7.614279989530899
	817	crossover	1.3258795738220215	-9.986266386472598
	818	crossover	2.0191665649414063	-162.6941099278062
	819	crossover	1.3050624847412111	-101.40842350311176
	820	crossover	2.008760261535645	-41.69947050722305
	821	crossover	1.7933858871459962	167.5067994275672
	822	crossover	1.1680756568908692	-103.23592380328428
	823	crossover	1.3600150108337403	-35.1347250459308
	824	crossover	1.4853272438049316	172.81888862694905
	825	crossover	1.3568208694458008	-114.29578890773442
	826	crossover	1.1716588020324707	-82.18516827567625
	827	crossover	2.1128309249877932	-36.96185116993193
	828	crossover	1.6310718536376954	-93.34266365854738
	829	crossover	1.8066400527954103	110.55675198589613
	830	crossover	0.9177073478698731	0.8081794040199974
	831	crossover	1.1826661109924317	-126.59907065949649
	832	crossover	0.49770908355712895	41.428449606485025
	833	crossover	0.96716947555542	77.76381333623907
	834	crossover	2.2129587173461913	-59.10515858803685
	835	crossover	1.0264211654663087	171.02972587556042
	836	crossover	1.4418108940124512	-7.719743951395181
	837	crossover	2.0144775390625003	33.504206053839795
	838	crossover	1.7101465225219727	67.98713689368483
	839	crossover	1.473921298980713	15.944699355767789
	840	crossover	2.2676494598388675	-16.922457664914877
	841	crossover	2.0269878387451175	-115.31906343614462
	842	crossover	1.899560546875	15.855227526855922
	843	crossover	0.721784782409668	-64.6919783465701
	844	crossover	1.1915428161621093	-100.96079630948715
	845	crossover	1.3638877868652344	24.11237144067283
	846	crossover	1.376898002624512	151.55801876123923
	847	crossover	2.2987438201904298	-4.589012123593605
	848	crossover	1.2333359718322754	-70.26028783092053
	849	crossover	0.6037836074829102	-75.84129716423679
	850	crossover	1.800505828857422	-88.09816560538165
	851	crossover	2.2645128250122073	129.04734627835052
	852	crossover	1.1249268531799317	-27.32371958862068
	853	crossover	0.7153977394104004	83.35115128912874
	854	crossover	1.3484819412231446	-114.46205235957558
	855	crossover	1.1907479286193847	-67.17915617887486
	856	crossover	1.001690673828125	-25.427498968850255
	857	crossover	1.819486427307129	-42.804547251682024
	858	crossover	0.9857386589050293	73.90691673305952
	859	crossover	2.531879234313965	16.809676964480193
	860	crossover	1.320837211608887	-134.91137717707477
	861	crossover	1.3184752464294434	164.33439939428231
	862	crossover	2.244120788574219	87.52797376506213
	863	crossover	1.273718547821045	-168.54773302157403
	864	crossover	1.5634009361267092	-129.3213187616798
	865	crossover	2.6244760513305665	5.241526788240337
	866	crossover	1.378366470336914	-94.60136397021688
	867	crossover	1.184223747253418	-75.95943905279547
	868	crossover	1.3738808631896973	-56.02064615693976
	869	crossover	1.7628076553344727	-51.51667807863743
	870	crossover	2.3791206359863284	-174.75793795405986
	871	crossover	1.4348655700683595	70.62913200454298
	872	crossover	2.258559036254883	-4.5550732733584605
	873	crossover	2.1568063735961913	-9.63297290322458
	874	crossover	1.168952178955078	-106.9348827642632
	875	crossover	1.1866721153259279	-140.54373771700236
	876	crossover	1.2895591735839844	-115.80793928676391
	877	crossover	1.524678421020508	92.31572945368052
	878	crossover	1.8002775192260743	-13.446345078357307
	879	crossover	1.6513187408447267	28.801892552470772
	880	crossover	1.9459245681762696	-24.33151663567183
	881	crossover	1.0104031562805176	-172.64148854203125
	882	crossover	0.8803401947021485	68.20914738644936
	883	crossover	1.2751626014709474	173.1670543653695
	884	crossover	2.5065349578857425	-131.022009921937
	885	crossover	1.838126564025879	-5.601852246743127
	886	crossover	1.7502267837524415	-1.1228180184781835
	887	crossover	2.3292699813842774	-70.21006101030082
	888	crossover	2.0545501708984375	1.5651683001112717
	889	crossover	0.9706074714660645	-27.00541731007114
	890	crossover	2.259823799133301	-98.67179816549769
	891	crossover	1.38186731338501	-107.5270179059186
	892	crossover	2.0014909744262694	-83.0884533976562
	893	crossover	1.1762872695922852	-28.703406411658662
	894	crossover	1.3287068367004395	87.9257123046516
	895	crossover	1.872744369506836	112.1538900427292
	896	crossover	1.6448900222778322	-5.288231203809342
	897	crossover	2.273720932006836	27.663214591609112
	898	crossover	0.5451003074645996	-80.80240714030394
	899	crossover	0.5122056007385254	40.13941089303033
	900	crossover	0.546754550933838	29.859570525597416
	901	crossover	1.6896751403808594	39.92553918727422
	902	crossover	0.6814324378967286	-1.6847554561221862
	903	crossover	1.9601015090942384	-80.39166361039962
	904	crossover	1.2675625801086428	-125.00139871614857
	905	crossover	2.149919128417969	-129.23459566664428
	906	crossover	1.893842124938965	-16.656251434694937
	907	crossover	1.5514780044555665	-74.63188466659496
	908	crossover	1.6219932556152346	13.950753169019329
	909	crossover	1.4562029838562012	138.697129851627
	910	crossover	1.1441514015197753	-17.51497626802017
	911	crossover	0.9066340446472169	121.32107750134587
	912	crossover	1.8150114059448244	-51.03805810519818
	913	crossover	1.676852035522461	-52.584430436640446
	914	crossover	1.061646842956543	178.16787656813472
	915	crossover	2.0306230545043946	-77.17740657482355
	916	crossover	1.4112218856811525	-72.10330767161145
	917	crossover	1.8869335174560549	-82.65388127214106
	918	crossover	0.5252295970916748	34.45789193986226
	919	crossover	1.4731904029846192	-133.77034154839697
	920	crossover	1.0724101066589355	-123.66388547798329
	921	crossover	0.8133683204650879	-110.34536788868108
	922	crossover	1.1825311660766602	-111.80388706559442
	923	crossover	1.8319358825683594	-42.91095276285527
	924	crossover	2.0941020965576174	-32.29838215358865
	925	crossover	0.6360845565795898	37.61115226700398
	926	crossover	1.2533228874206543	-89.12919661088938
	927	crossover	1.6923959732055665	-154.6867826554269
	928	crossover	1.6692882537841798	-93.6132153992805
	929	crossover	1.0463910102844238	-4.03365803313056
	930	crossover	1.2606856346130373	151.37501749604408
	931	crossover	2.2933687210083007	-93.01837276603452
	932	crossover	1.8556774139404297	-34.38408985447308
	933	crossover	0.4113743305206299	-7.212339317002821
	934	crossover	0.6450825214385987	-114.73705266604117
	935	crossover	1.7708724975585939	-150.47385752832398
	936	crossover	1.9455137252807617	-76.9128518860629
	937	crossover	1.9567743301391602	-12.102282297727603
	938	crossover	0.4289396762847901	-43.46948746843464
	939	crossover	0.7188913822174072	-72.14099462136264
	940	crossover	0.9870612144470216	-175.81889954213776
	941	crossover	1.277886962890625	-30.134209134465255
	942	crossover	1.8057355880737305	-103.14265964232789
	943	crossover	2.2504274368286135	-109.7298635473849
	944	crossover	1.364872932434082	83.5398597010039
	945	crossover	1.5012174606323243	-39.027669728851244
	946	crossover	1.441958236694336	14.61857218191819
	947	crossover	1.8128120422363283	-35.76823632926043
	948	crossover	1.462491798400879	-38.12927742460879
	949	crossover	0.45910720825195317	-5.320968423778017
	950	crossover	1.6213930130004883	74.85537790983707
	951	crossover	1.9316522598266603	-68.35339467693684
	952	crossover	0.3849362850189209	-15.059063759326664
	953	crossover	1.1935728073120118	-101.66268092677359
	954	crossover	2.1066196441650393	22.05851721256972
	955	crossover	1.2830184936523439	-128.13215029664423
	956	crossover	1.865492820739746	-31.507667952108317
	957	crossover	1.5516729354858398	-61.023626558246605
	958	crossover	1.1237763404846193	-90.96617674267482
	959	crossover	1.2256897926330568	-26.059752885049285
	960	crossover	1.4171882629394532	-33.1572924747619
	961	crossover	1.0944520950317382	-89.86688372833275
	962	crossover	1.3756548881530763	7.495756026102813
	963	crossover	1.757664680480957	52.4784904850905
	964	crossover	1.4146475791931152	-105.42853534669068
	965	crossover	0.8767158508300782	-67.40905590078503
	966	crossover	1.780316734313965	-113.3000571464143
	967	crossover	0.4980217456817627	-67.44921992136348
	968	crossover	0.5364900588989258	-22.287040050816636
	969	crossover	1.7147647857666017	-29.434187482662907
	970	crossover	1.6194957733154298	41.00555568003018
	971	crossover	1.8155527114868164	105.11321965313255
	972	crossover	1.7779012680053712	-32.785106871463775
	973	crossover	1.1944135665893556	-88.30367723153829
	974	crossover	1.7164751052856446	-48.636140853897544
	975	crossover	2.087347221374512	-93.40361539185687
	976	crossover	1.3625762939453125	128.1629034353118
	977	crossover	1.2969283103942872	0.21565760473542228
	978	crossover	0.42139768600463867	0.47032898900770265
	979	crossover	0.46035041809082033	-4.750791260658051
	980	crossover	0.8624912261962892	149.25257578555218
	981	crossover	2.3524505615234377	18.26241456903444
	982	crossover	1.2821516036987306	10.406630297570322
	983	crossover	1.734748649597168	0.2919167677006397
	984	crossover	0.9581128120422364	72.73385809629492
	985	crossover	1.360993003845215	-63.46186627638125
	986	crossover	1.2236465454101564	-94.44070576786014
	987	crossover	2.271984672546387	-59.837774578941975
	988	crossover	1.108832836151123	-35.039869841652695
	989	crossover	0.5105160236358642	17.513848738167614
	990	crossover	2.0007026672363284	150.59187965211868
	991	crossover	1.247098731994629	68.06489426124884
	992	crossover	1.4005001068115235	-35.091700678793465
	993	crossover	1.1651918411254882	-27.81502214580366
	994	crossover	1.1099945068359376	-27.33481619381399
	995	crossover	0.4428247928619385	-72.74268099482342
	996	crossover	2.2978830337524414	-76.86855568897725
	997	crossover	2.0060087203979493	-96.81211381169683
	998	crossover	2.05526065826416	128.62734029530884
	999	crossover	0.9592581748962403	13.220396243017476
	1000	crossover	1.7596651077270509	-5.87182183274257
	1001	crossover	1.6397983551025392	-45.3531548132429
	1002	crossover	1.525169849395752	83.82585620920258
	1003	crossover	0.9125536918640137	57.02436249468461
	1004	crossover	1.1689434051513672	-176.33897530113433
	1005	crossover	1.5039148330688477	-6.156884077875244
	1006	crossover	2.4092157363891604	-16.990116209980425
	1007	crossover	1.6530405044555665	-55.237898335396274
	1008	crossover	2.1825775146484374	-62.32967458129059
	1009	crossover	1.942704200744629	38.07412912316832
	1010	crossover	1.3899774551391602	2.1490539003852334
	1011	crossover	1.4457517623901368	-142.9952183492839
	1012	crossover	1.6119550704956056	-45.991605218296634
	1013	crossover	2.1439840316772463	-97.37533988194491
	1014	crossover	1.4188622474670411	82.97106671400942
	1015	crossover	1.4953303337097168	-69.03422790393832
	1016	crossover	2.4550489425659183	63.1475569274731
	1017	crossover	1.2300816535949708	-65.95375749251858
	1018	crossover	1.198131275177002	-96.95580942894007
	1019	crossover	0.9806187629699707	-107.38008639240577
	1020	crossover	1.0716310501098634	-90.61094691188563
	1021	crossover	0.45545420646667484	-3.540591609112781
	1022	crossover	1.4680095672607423	-124.13778871588217
	1023	crossover	2.4648683547973635	39.02297422096943
	1024	crossover	1.9526155471801758	-76.27489093002968
	1025	crossover	1.196337890625	-110.80710457357289
	1026	crossover	1.342271327972412	-52.84135781935009
	1027	crossover	1.0451905250549316	-170.11115437086204
	1028	crossover	1.2928793907165528	125.12541495277979
	1029	crossover	1.2946557044982911	-25.950300767106544
	1030	crossover	1.0305542945861816	29.905217130780493
	1031	crossover	1.137839126586914	-29.631517619161112
	1032	crossover	2.32324333190918	-71.10199626658147
	1033	crossover	1.8558406829833984	12.1072351229867
	1034	crossover	1.3307446479797365	-98.56279074276046
	1035	crossover	1.4997373580932618	-34.80523036548787
	1036	crossover	1.636234474182129	-36.344496820122004
	1037	crossover	1.8829738616943361	-7.115785914600614
	1038	crossover	2.311511421203613	58.842028632912694
	1039	crossover	1.408247947692871	171.01989542951284
	1040	crossover	1.5299960136413575	-85.62101840981116
	1041	crossover	1.3762079238891602	-36.56670464655208
	1042	crossover	1.2090816497802734	-57.35541646372072
	1043	crossover	0.9823983192443848	-12.321954282133849
	1044	crossover	1.211534309387207	137.57970269466784
	1045	crossover	0.7073321342468262	-125.07386810820464
	1046	crossover	1.2891729354858399	-65.35910814796891
	1047	crossover	1.1006108283996583	-175.6298657436624
	1048	crossover	0.9947513580322266	-29.61814587437954
	1049	crossover	1.622325134277344	-53.22504870609998
	1050	crossover	2.5432937622070315	-124.55030013196924
	1051	crossover	0.46995334625244145	-79.71165592738355
	1052	crossover	2.07269229888916	172.02198557962598
	1053	crossover	0.9000638008117676	-114.10488182848584
	1054	crossover	1.289067840576172	162.34507398801946
	1055	crossover	1.2952052116394044	130.29211461540223
	1056	crossover	1.9849882125854492	-119.89772926587345
	1057	crossover	1.3968811988830567	-78.59229149958695
	1058	crossover	1.6222017288208008	-8.444329647073824
	1059	crossover	1.235031318664551	-144.48336781055673
	1060	crossover	1.1693448066711427	-73.38324227434218
	1061	crossover	1.512618350982666	-70.50349237476063
	1062	crossover	0.830136775970459	37.71985144196628
	1063	crossover	1.705953598022461	-15.270021443349156
	1064	crossover	2.0613025665283202	-30.966671110975962
	1065	crossover	1.3836365699768067	17.214187209211158
	1066	crossover	1.9287870407104493	-15.88233506952783
	1067	crossover	0.8474104881286622	-4.002806788422159
	1068	crossover	1.352633571624756	-149.03754424511524
	1069	crossover	1.7543516159057617	-4.36752079998968
	1070	crossover	0.8109186172485352	-89.05704050287893
	1071	crossover	0.6772159099578858	9.279543132706793
	1072	crossover	1.347364902496338	-67.56024007561659
	1073	crossover	1.2281652450561524	-24.029709358035237
	1074	crossover	1.1143182754516603	-119.14874082459298
	1075	crossover	1.2752074241638185	-94.8405979515345
	1076	crossover	1.2713699340820312	-32.09967432794276
	1077	crossover	0.5176851749420166	-4.0476694338279895
	1078	crossover	0.9039937019348145	11.430546503089797
	1079	crossover	1.6715461730957033	-0.4464256888766718
	1080	crossover	1.4987956047058106	70.33299473028269
	1081	crossover	0.5654025077819824	-26.77463136791038
	1082	crossover	1.7410871505737306	36.67971579707517
	1083	crossover	1.173241424560547	0.4892993354180262
	1084	crossover	1.5533830642700197	19.083979671526453
	1085	crossover	2.2526519775390628	-120.23848195452865
	1086	crossover	1.7845230102539062	103.59711904206272
	1087	crossover	2.0422910690307616	-160.18971370391588
	1088	crossover	1.8704248428344727	-20.99783815922467
	1089	crossover	0.5178196430206299	-3.0742021108484248
	1090	crossover	2.057422065734863	-5.563305417134252
	1091	crossover	0.4202030658721924	-7.282932487230092
	1092	crossover	1.1941039085388183	-44.91502884706206
	1093	crossover	0.8821383476257325	4.589464236107025
	1094	crossover	1.060120487213135	-95.46097615315813
	1095	crossover	1.4286595344543458	11.962907918184467
	1096	crossover	1.3447768211364748	-101.21108804657835
	1097	crossover	1.44041109085083	-32.91929588481862
	1098	crossover	1.9788162231445314	-151.44571615424528
	1099	crossover	1.7246534347534181	-10.339838807057262
	1100	crossover	1.309679412841797	-141.4165744276331
	1101	crossover	1.499078941345215	-100.62355393240466
	1102	crossover	1.3270427703857424	41.99046396885524
	1103	crossover	1.213774585723877	12.234486370288218
	1104	crossover	0.949648952484131	-30.58518398335827
	1105	crossover	2.6536634445190432	-28.899281944950953
	1106	crossover	0.8878138542175293	-95.99440738273822
	1107	crossover	1.6312301635742188	-31.998713056934545
	1108	crossover	1.0784540176391602	-83.91408571134639
	1109	crossover	1.3724760055541994	-55.26661068686547
	1110	crossover	2.129652214050293	-107.16223222452511
	1111	crossover	1.5699034690856934	-25.719916117804352
	1112	crossover	1.2836703300476076	-154.26740169011626
	1113	crossover	1.6246332168579103	-54.26357157092158
	1114	crossover	1.312850284576416	-30.224945727726034
	1115	crossover	1.5807000160217286	-42.56061806281648
	1116	crossover	1.40690393447876	-144.027968315896
	1117	crossover	2.1348012924194335	-93.70877179245906
	1118	crossover	1.4817206382751467	20.75484714541722
	1119	crossover	0.5087659358978271	-46.93966987876286
	1120	crossover	1.477853775024414	-108.20390483102486
	1121	crossover	0.9791767120361329	-23.257995307244144
	1122	crossover	0.9510942459106446	-42.119882996582284
	1123	crossover	1.131097412109375	-73.78216882085694
	1124	crossover	1.5624581336975099	-94.20882003835472
	1125	crossover	1.188877773284912	-78.4078145644842
	1126	crossover	1.3526143074035646	-128.865108118127
	1127	crossover	1.141228485107422	-101.0884737067273
	1128	crossover	0.9877523422241211	175.66960996758982
	1129	crossover	1.5089887619018556	40.26884192185868
	1130	crossover	0.5796975612640382	-0.6097288598481498
	1131	crossover	1.1308731079101564	-107.46018101967123
	1132	crossover	1.3168848991394044	-18.07090177542916
	1133	crossover	1.4869154930114747	119.31351196374531
	1134	crossover	1.0816346168518067	-82.59891069541396
	1135	crossover	1.161170768737793	-35.6312897663208
	1136	crossover	1.576231861114502	-77.68806039647977
	1137	crossover	1.202853298187256	-119.38309277003872
	1138	crossover	1.6390403747558595	48.60923613165997
	1139	crossover	1.2097307205200196	-172.23965304486572
	1140	crossover	2.029722213745117	-71.98357375062909
	1141	crossover	0.7881480693817139	57.36531569247265
	1142	crossover	1.4719018936157227	-124.65836721871969
	1143	crossover	0.4175933361053467	-25.414536133075803
	1144	crossover	1.362553882598877	-31.048247132612506
	1145	crossover	1.3494623184204102	-29.351229285651435
	1146	crossover	1.759506416320801	-34.856431068016164
	1147	crossover	1.6757610321044922	-31.459962571233916
	1148	crossover	1.6301887512207032	99.63001627379207
	1149	crossover	0.9108603477478028	-20.580191462737893
	1150	crossover	1.386185646057129	36.538633570813666
	1151	crossover	0.9014950752258302	25.568721821513066
	1152	crossover	1.2547438621520997	-117.10924845378806
	1153	crossover	1.513679885864258	-66.44624344580296
	1154	crossover	1.9002456665039062	-65.03321112437156
	1155	crossover	1.3823373794555665	-6.192144599050424
	1156	crossover	0.8877326965332032	18.25748902467255
	1157	crossover	2.2688953399658205	4.929727429245973
	1158	crossover	1.7121095657348633	64.42756386611201
	1159	crossover	1.4170311927795411	-62.14556388870951
	1160	crossover	1.419339656829834	25.504155123189754
	1161	crossover	1.945643424987793	-142.1761903955851
	1162	crossover	0.6444925785064698	-4.596779267095328
	1163	crossover	1.4900653839111329	-13.709503040439392
	1164	crossover	1.7266206741333008	-25.307449660663732
	1165	crossover	1.1094119071960449	-104.1230386392031
	1166	crossover	0.9393195152282715	79.90614545007544
	1167	crossover	1.628792190551758	-8.13691491513219
	1168	crossover	0.8438607215881349	69.97998496844892
	1169	crossover	0.41343765258789067	-13.011705844202453
	1170	crossover	0.4306963920593262	-3.7021694415399002
	1171	crossover	1.558866310119629	3.1347257509072577
	1172	crossover	1.6554254531860353	-1.5201128020977783
	1173	crossover	1.2830140113830568	102.36165032538011
	1174	crossover	0.8256629943847656	63.069724233751394
	1175	crossover	1.1931790351867677	-121.79073630947681
	1176	crossover	1.5614337921142578	14.536143107875095
	1177	crossover	1.2669824600219728	-24.527620694636834
	1178	crossover	1.5713550567626955	-20.2658323314225
	1179	crossover	0.4312012195587158	-13.750796431584623
	1180	crossover	2.758278274536133	70.48878881063695
	1181	crossover	1.278774356842041	3.80535282820968
	1182	crossover	1.235350513458252	177.46617029552775
	1183	crossover	1.724361801147461	-7.3616586659833265
	1184	crossover	2.4767631530761722	-43.09009845770049
	1185	crossover	2.060894584655762	115.7060440228796
	1186	crossover	1.9511388778686525	-78.95489351848981
	1187	crossover	1.9613859176635744	-78.4792658167389
	1188	crossover	1.2946508407592774	-133.93040638628926
	1189	crossover	2.618540191650391	160.04658859889292
	1190	crossover	1.526286315917969	-125.45138257586612
	1191	crossover	1.136654281616211	-40.25481284020759
	1192	crossover	1.0480565071105958	-169.7081668308602
	1193	crossover	2.0455310821533206	-75.4785213808284
	1194	crossover	1.1100957870483399	8.945863242223574
	1195	crossover	0.8242483139038086	38.898023618395165
	1196	crossover	1.7422151565551758	-27.511401626475806
	1197	crossover	1.6972854614257813	-33.04659285282622
	1198	crossover	2.131628227233887	-73.65387353107651
	1199	crossover	1.9462038040161134	-40.11181202157871
	1200	crossover	1.9568201065063477	-33.39663626021143
	1201	crossover	1.2901796340942384	-113.77083339703259
	1202	crossover	0.42754893302917485	-10.750200393470772
	1203	crossover	2.654537391662598	-49.892131267601016
	1204	crossover	1.9452699661254884	14.650542027458487
	1205	crossover	0.4372169017791748	-15.754679795047005
	1206	crossover	1.513747501373291	-24.5037169312665
	1207	crossover	1.4132172584533693	-121.00296496510697
	1208	crossover	1.2407490730285646	72.98921664084249
	1209	crossover	1.1586076736450195	-99.77925051510262
	1210	crossover	1.9643257141113282	-68.98033868638274
	1211	crossover	1.2739405632019043	164.29184495207878
	1212	crossover	1.9744632720947266	150.6912779809781
	1213	crossover	1.8566747665405274	-57.19282039861201
	1214	crossover	1.9137659072875977	13.168133633405336
	1215	crossover	0.41272711753845215	13.647389809907283
	1216	crossover	0.44416556358337406	-48.20888576323708
	1217	crossover	1.5454524040222168	-114.97683495635992
	1218	crossover	0.6639301300048829	5.09848326085016
	1219	crossover	1.24622802734375	-92.8091968715055
	1220	crossover	1.413352108001709	0.5350873211268308
	1221	crossover	1.2205625534057618	-33.61470770222719
	1222	crossover	1.865486526489258	-176.95189687785796
	1223	crossover	1.1698459625244142	-126.56098347847558
	1224	crossover	1.2528881072998048	-111.09175898523651
	1225	crossover	1.6388248443603517	-79.45046905324463
	1226	crossover	1.4473022460937501	-151.9550124999412
	1227	crossover	1.5040141105651856	-27.756201881323697
	1228	crossover	1.150662612915039	-107.05936672639487
	1229	crossover	1.5055312156677247	-98.37093165234829
	1230	crossover	1.3997472763061525	-38.232903003339075
	1231	crossover	1.6178398132324219	-105.05366896818256
	1232	crossover	1.1615536689758301	-177.97690197809493
	1233	crossover	2.1508216857910156	30.588402306222715
	1234	crossover	1.189291763305664	-108.514434304781
	1235	crossover	1.427953910827637	151.57858667202333
	1236	crossover	1.6958234786987305	21.198208643895672
	1237	crossover	1.1473093032836914	-53.02680952983462
	1238	crossover	1.0218944549560547	171.52471517278912
	1239	crossover	0.8291276931762696	57.116103598967406
	1240	crossover	1.1615099906921387	-124.00327182152226
	1241	crossover	1.2391166687011719	-20.10343252102578
	1242	crossover	1.001674747467041	9.589022835884276
	1243	crossover	2.512979316711426	47.9363671074212
	1244	crossover	1.6815874099731447	-163.9739676460381
	1245	crossover	0.599361515045166	74.5344396913173
	1246	crossover	1.3672354698181153	49.70085219623731
	1247	crossover	1.0609125137329103	-51.95149367405342
	1248	crossover	1.346430015563965	-121.7716085241967
	1249	crossover	1.6179012298583986	-74.82828055022121
	1250	crossover	0.9694510459899903	-93.15801273405943
	1251	crossover	1.8807321548461915	-76.07341815165555
	1252	crossover	2.0971078872680664	64.2767856149762
	1253	crossover	0.4394869327545166	4.91701130300589
	1254	crossover	1.7904216766357424	-86.13854888786976
	1255	crossover	1.5341697692871095	173.7895597734064
	1256	crossover	1.8493093490600587	-128.15587296650085
	1257	crossover	0.46448879241943364	-51.819022368840194
	1258	crossover	1.2943921089172363	-146.11713742476314
	1259	crossover	1.2244251251220704	-21.155191956756422
	1260	crossover	2.0094642639160156	-99.18108477986506
	1261	crossover	1.5973802566528321	-128.1286914933716
	1262	crossover	1.1683306694030762	-21.765407020207007
	1263	crossover	1.823005485534668	-4.6792499831752545
	1264	crossover	1.856600570678711	4.860405503403362
	1265	crossover	1.4339813232421876	-4.4341075791651825
	1266	crossover	2.845061492919922	106.04470091146256
	1267	crossover	1.1611484527587892	-92.42382970311945
	1268	crossover	1.2209771156311036	25.249685315971877
	1269	crossover	2.2001136779785155	-61.992801244268094
	1270	crossover	0.4851541042327881	13.063915600832505
	1271	crossover	0.9272448539733887	-166.2872959049835
	1272	crossover	1.2371305465698244	-76.99360562394953
	1273	crossover	1.7452674865722657	-21.266410111077125
	1274	crossover	0.9262785911560059	44.490759937249614
	1275	crossover	1.2892112731933594	-125.91110960417802
	1276	crossover	1.1795431137084962	-65.02507654656078
	1277	crossover	0.8159329414367676	-80.68634413869839
	1278	crossover	1.1619551658630372	-88.19294652288963
	1279	crossover	1.3072607040405275	93.82407282319319
	1280	crossover	0.39516777992248536	-13.727191775749327
	1281	crossover	1.5202234268188477	-29.479954845232218
	1282	crossover	1.3307440757751465	-70.25253142478174
	1283	crossover	1.088970947265625	-171.3478588806759
	1284	crossover	1.3323893547058105	-89.75875438654266
	1285	crossover	1.0435267448425294	-28.70838786871465
	1286	crossover	1.026161575317383	-166.26095449815654
	1287	crossover	1.0737837791442872	-44.02716722935039
	1288	crossover	0.6904166221618653	9.801776177183427
	1289	crossover	1.4587061882019043	-34.0793789523279
	1290	crossover	1.505900001525879	-30.052530186829145
	1291	crossover	0.483670711517334	27.126249768380585
	1292	crossover	2.1667476654052735	-27.250077225867024
	1293	crossover	1.1434821128845216	-171.1196806919746
	1294	crossover	1.0476540565490724	-89.6726048304736
	1295	crossover	1.6710950851440431	-146.98641358100122
	1296	crossover	1.1956542968750001	-125.43844206957087
	1297	crossover	2.262849235534668	-31.26854493118324
	1298	crossover	1.8651023864746095	-49.83971422789013
	1299	crossover	1.3618680000305177	-58.028382481125426
	1300	crossover	1.39233455657959	-97.57514134701776
	1301	crossover	1.3365539550781251	-81.9773943437942
	1302	crossover	2.346815490722656	15.941556591664497
	1303	crossover	1.7722679138183595	-80.8145533685693
	1304	crossover	1.3545008659362794	2.6688831223664518
	1305	crossover	1.0392926216125489	-176.71716695027177
	1306	crossover	0.4824986457824707	-4.505731194271342
	1307	crossover	1.3763219833374025	-100.19327573589361
	1308	crossover	1.947017288208008	43.77062932405834
	1309	crossover	1.2398464202880861	-98.43703373308381
	1310	crossover	1.4453052520751954	-14.717953091717545
	1311	crossover	1.4920101165771484	149.03063943959984
	1312	crossover	1.1285344123840333	-45.33267673429108
	1313	crossover	1.186441135406494	-24.259548922946234
	1314	crossover	2.209357070922852	-92.4611204253591
	1315	crossover	1.5113333702087404	1.3471954763460858
	1316	crossover	1.5969701766967774	139.90120509562655
	1317	crossover	1.2606698036193849	-131.44684130273905
	1318	crossover	1.7430931091308595	-21.77079863449535
	1319	crossover	3.142091751098633	26.839956248537593
	1320	crossover	1.9722629547119142	168.42486551233876
	1321	crossover	1.107173252105713	-107.47230112653462
	1322	crossover	1.39351863861084	-29.07721007288941
	1323	crossover	1.5220775604248047	-99.42828422868762
	1324	crossover	0.8773394584655763	67.44408469298503
	1325	crossover	1.394260597229004	-87.43236514448265
	1326	crossover	1.6035482406616213	-121.28328371028192
	1327	crossover	0.6926264762878418	49.792841381614465
	1328	crossover	1.4776136398315431	52.30228431625298
	1329	crossover	1.1135957717895508	-91.24076895831887
	1330	crossover	0.41000843048095703	-12.731446577125698
	1331	crossover	1.8288511276245119	-18.380045657467296
	1332	crossover	1.4732602119445801	-143.3263195112149
	1333	crossover	0.8349398612976074	64.40638897553504
	1334	crossover	1.26417236328125	-104.20154639157082
	1335	crossover	1.195681381225586	-92.91726717707014
	1336	crossover	1.145388698577881	-126.60204031997476
	1337	crossover	2.3701221466064455	-69.36187652836087
	1338	crossover	1.395291042327881	-74.84089604742029
	1339	crossover	1.807573699951172	-42.49571253835268
	1340	crossover	0.4013079643249512	-5.628552892896252
	1341	crossover	1.3731685638427735	76.27774664102837
	1342	crossover	1.80091609954834	-2.0365773303129857
	1343	crossover	1.4970672607421875	62.40810747184746
	1344	crossover	1.638193130493164	-42.01057060813784
	1345	crossover	1.3826181411743166	-105.11644276249983
	1346	crossover	1.5846435546875002	31.056370655591014
	1347	crossover	1.5194573402404785	-43.813457875445984
	1348	crossover	2.5348382949829102	-11.14113511285985
	1349	crossover	1.6296075820922853	-38.50487425030554
	1350	crossover	1.3359819412231446	162.27324031335215
	1351	crossover	1.412533187866211	-4.484660747112224
	1352	crossover	1.336365032196045	-99.05762923076814
	1353	crossover	1.4916029930114747	-120.39381878574684
	1354	crossover	0.4301069259643555	-13.243384387261623
	1355	crossover	1.4800580978393556	20.867855496282946
	1356	crossover	1.5650285720825197	-31.28992161583362
	1357	crossover	1.3648489952087404	4.1875930799330945
	1358	crossover	1.2553720474243164	-93.97438087966866
	1359	crossover	2.1313858032226562	-172.1264917881922
	1360	crossover	1.2735658645629884	-56.28851782192427
	1361	crossover	1.531874942779541	50.940183039790746
	1362	crossover	1.2305697441101076	-165.1637431308044
	1363	crossover	0.686233949661255	42.7163301004681
	1364	crossover	1.333445453643799	-18.75909565053515
	1365	crossover	1.735696792602539	3.1742160324182547
	1366	crossover	1.222825813293457	-70.60582684599785
	1367	crossover	2.1229915618896484	-38.99142590426194
	1368	crossover	1.5742372512817384	-28.956155190387225
	1369	crossover	0.6272783279418945	2.698090282006945
	1370	crossover	1.9099235534667969	-48.19418091961026
	1371	crossover	1.266806411743164	-126.16004202572725
	1372	crossover	1.1021809577941895	-83.11654094115946
	1373	crossover	1.8793315887451172	-111.05579739792135
	1374	crossover	2.058733367919922	-13.965519940959888
	1375	crossover	1.5437562942504883	-52.64108496572932
	1376	crossover	0.6898531913757324	-122.74059644920172
	1377	crossover	0.9012062072753907	74.54411526862823
	1378	crossover	0.43021359443664553	-6.793464758252402
	1379	crossover	1.1921160697937012	-91.35059213609064
	1380	crossover	1.5869826316833497	48.81887126321267
	1381	crossover	0.9820635795593262	4.034107881506729
	1382	crossover	1.5103560447692872	-117.31771264840141
	1383	crossover	0.933049774169922	-148.37607301703196
	1384	crossover	0.8086344718933106	69.1897924735442
	1385	crossover	1.3890120506286623	-42.97527142456039
	1386	crossover	1.2922142982482911	-42.72481079902441
	1387	crossover	0.941148853302002	-21.572336521157045
	1388	crossover	1.8558042526245118	-100.57856148135092
	1389	crossover	1.579971504211426	49.844469895423856
	1390	crossover	1.566476821899414	66.21443513319961
	1391	crossover	1.7997003555297852	21.03270032199985
	1392	crossover	1.9630905151367188	-51.261083980856405
	1393	crossover	1.134652805328369	-79.99656376875757
	1394	crossover	2.0155254364013673	-138.87167142164657
	1395	crossover	1.3712826728820802	120.61633800364896
	1396	crossover	2.139017677307129	161.2274806672415
	1397	crossover	1.3276978492736817	-118.30599610620462
	1398	crossover	1.280372142791748	161.53125281373357
	1399	crossover	0.751150369644165	39.73104048596144
	1400	crossover	1.1231513977050782	175.5218530157997
	1401	crossover	1.4443395614624024	-61.087275260812255
	1402	crossover	1.6932123184204102	100.07199913457204
	1403	crossover	1.0536404609680177	-31.35239295937843
	1404	crossover	1.7362804412841797	-65.94646615132716
	1405	crossover	0.4794938564300537	-6.297381777255608
	1406	crossover	1.635564422607422	38.109737845342984
	1407	crossover	1.1604668617248535	-95.14468013577596
	1408	crossover	0.9785530090332032	-48.67853442452279
	1409	crossover	1.35989408493042	-62.179442785850426
	1410	crossover	1.2581641197204592	-8.837333002342016
	1411	crossover	1.2645429611206056	130.07861688457265
	1412	crossover	1.0009576797485351	-117.49045201863058
	1413	crossover	1.4991581916809082	-149.40057976584706
	1414	crossover	1.560583782196045	-66.804738047921
	1415	crossover	1.8765867233276368	-36.95115351567105
	1416	crossover	0.7294651031494142	-79.1176551314715
	1417	crossover	1.556860160827637	36.337814819351635
	1418	crossover	1.827186965942383	1.394604783648867
	1419	crossover	0.5474863052368164	4.584321290284598
	1420	crossover	1.415462589263916	-6.070854492098506
	1421	crossover	1.9882942199707032	-94.48379922888778
	1422	crossover	1.298881244659424	-118.38013985671678
	1423	crossover	1.4556672096252443	-153.1632549433958
	1424	crossover	2.0630853652954104	-85.05656468412694
	1425	crossover	1.5542465209960938	-27.458777596482168
	1426	crossover	1.521067237854004	-158.59226079612176
	1427	crossover	1.715226936340332	2.9633490560393896
	1428	crossover	1.265489673614502	-97.26082302196842
	1429	crossover	1.1352879524230957	-95.92044301199037
	1430	crossover	1.1778564453125	173.75033138532888
	1431	crossover	1.9664329528808595	-59.49218841648982
	1432	crossover	1.2218942642211914	-85.04287175865254
	1433	crossover	2.1281972885131837	-138.77564258139583
	1434	crossover	0.45328783988952637	-22.704339670443172
	1435	crossover	1.4220384597778322	-25.09993065024127
	1436	crossover	1.3257732391357422	78.53462554046052
	1437	crossover	1.4453222274780275	-53.42321457726424
	1438	crossover	1.1200024604797363	-79.8514201621579
	1439	crossover	1.4816512107849122	-22.736175653896648
	1440	crossover	1.333046627044678	10.592551018288116
	1441	crossover	1.1287765502929688	-111.04512621627387
	1442	crossover	0.6741359233856201	64.69507630887855
	1443	crossover	1.1435742378234863	126.74965597192323
	1444	crossover	1.1321561813354493	-74.92023624357945
	1445	crossover	0.8702062606811524	71.61722140164424
	1446	crossover	2.7016656875610354	27.635200149606522
	1447	crossover	1.5802324295043946	-117.67599093683555
	1448	crossover	1.9680873870849611	-58.966277677619246
	1449	crossover	0.4760447502136231	11.658571113050177
	1450	crossover	1.1509243965148925	-119.01167799695999
	1451	crossover	1.2285570144653322	-80.52997277965518
	1452	crossover	1.3330950736999512	-119.2400149196582
	1453	crossover	1.1660308837890625	-118.75329748880011
	1454	crossover	1.9286306381225586	101.47150604233617
	1455	crossover	0.4901432514190674	-71.84169723159408
	1456	crossover	1.2354291915893556	-128.34282899716573
	1457	crossover	2.909281158447266	139.70773041020865
	1458	crossover	1.4737603187561037	-143.31339923511325
	1459	crossover	2.025019645690918	10.228106491417932
	1460	crossover	1.6984716415405274	9.726363675192166
	1461	crossover	2.016028213500977	-150.27338836108785
	1462	crossover	2.1790863037109376	24.17908209375795
	1463	crossover	0.665186071395874	30.149695742759864
	1464	crossover	0.897835922241211	129.81575691952423
	1465	crossover	1.3797727584838868	62.83453325759274
	1466	crossover	2.0287357330322267	-117.95714288820507
	1467	crossover	1.0604220390319825	169.66894091149004
	1468	crossover	1.327841567993164	-108.78419198801379
	1469	crossover	1.1375662803649902	-114.3476089716992
	1470	crossover	1.111094379425049	-67.56604081196193
	1471	crossover	0.749125862121582	49.51025623796903
	1472	crossover	1.342130184173584	-41.27928093042592
	1473	crossover	2.085367202758789	-173.71581301201974
	1474	crossover	1.3779913902282717	-115.59646508518571
	1475	crossover	1.2492733001708984	-103.01907500503944
	1476	crossover	1.1962835311889648	-117.11443080568193
	1477	crossover	1.0858285903930665	-29.395174627777703
	1478	crossover	1.55468168258667	-112.33861026756611
	1479	crossover	1.4755412101745606	69.6895997658286
	1480	crossover	2.511633110046387	104.06117580677686
	1481	crossover	1.2729381561279298	-61.57004912903156
	1482	crossover	0.9563125610351563	6.5038934145456615
	1483	crossover	0.5385856151580811	39.641179093007445
	1484	crossover	0.7252326011657715	49.51116532361378
	1485	crossover	1.9255102157592774	-28.364923977990973
	1486	crossover	1.046741771697998	38.14346886806584
	1487	crossover	1.333341693878174	89.86723084181578
	1488	crossover	1.5278867721557619	85.42402002378745
	1489	crossover	2.438420867919922	-77.06912625223681
	1490	crossover	1.2391098022460938	-127.28296430884862
	1491	crossover	0.9384057044982911	144.13393013132438
	1492	crossover	0.650444746017456	47.758682905898645
	1493	crossover	0.43864965438842773	-1.8630946865840659
	1494	crossover	2.6396833419799806	9.226859688640975
	1495	crossover	0.9763713836669923	-8.64468688282371
	1496	crossover	1.1261292457580567	-59.75015878217697
	1497	crossover	1.5295458793640138	-51.92460798961903
	1498	crossover	0.5709845542907716	-6.452679429155682
	1499	crossover	1.754826545715332	38.31781826554079
	1500	crossover	1.1401835441589356	-89.1705300519803
	1501	crossover	1.2680165290832521	-11.903752004319191
	1502	crossover	1.2291352272033693	-53.87255438215449
	1503	crossover	2.1601938247680663	-49.46978323146712
	1504	crossover	2.156416130065918	-128.65650339595112
	1505	crossover	1.1024572372436523	173.1317487715125
	1506	crossover	1.2034418106079103	-159.56192623251
	1507	crossover	2.055925750732422	-44.910358416715034
	1508	crossover	1.6937545776367189	-73.29973361979675
	1509	crossover	0.46436557769775394	0.5323261510028228
	1510	crossover	1.1739245414733888	-52.73295534843087
	1511	crossover	1.4633139610290529	-146.57149370265327
	1512	crossover	1.8246570587158204	33.4312814668702
	1513	crossover	2.17624568939209	-63.65516081787043
	1514	crossover	2.223301315307617	-24.183519601328925
	1515	crossover	1.429812812805176	-124.02919338297775
	1516	crossover	1.2035215377807618	-160.99067862532075
	1517	crossover	1.2789021492004395	-25.428664890702073
	1518	crossover	1.249037742614746	-23.355441906732114
	1519	crossover	1.8782051086425782	-80.18821689000207
	1520	crossover	2.4788915634155275	9.574317714638845
	1521	crossover	1.5259505271911622	-120.37626955909302
	1522	crossover	2.014614486694336	-20.09723177544249
	1523	crossover	1.1413745880126953	128.88804449858705
	1524	crossover	2.5523885726928714	41.66997891403782
	1525	crossover	1.445991611480713	32.2359862193385
	1526	crossover	0.8648384094238282	47.86512588686247
	1527	crossover	1.1308181762695313	45.83013320898887
	1528	crossover	1.232619857788086	-84.20164752995882
	1529	crossover	1.178580665588379	-83.04572012195493
	1530	crossover	2.6253204345703125	39.619103735377685
	1531	crossover	2.5646238327026367	-49.442839392927084
	1532	crossover	1.2186522483825684	-145.11386746585796
	1533	crossover	0.7970522403717042	61.70297793159018
	1534	crossover	1.3114115715026857	-130.8713521646964
	1535	crossover	2.9981361389160157	70.33477128150712
	1536	crossover	1.0621131896972658	-93.5587535440124
	1537	crossover	1.0826741218566895	-90.1728204649791
	1538	crossover	2.2290563583374023	-35.64954013522385
	1539	crossover	0.8482013702392579	75.65416152018052
	1540	crossover	1.2286734580993652	-54.11847786482466
	1541	crossover	1.450868034362793	42.64237174923659
	1542	crossover	1.400496006011963	-59.014619776868685
	1543	crossover	2.274000358581543	-15.681831344881175
	1544	crossover	1.9481294631958008	-146.2815804646077
	1545	crossover	3.0466495513916017	-37.46749101476178
	1546	crossover	2.1771930694580077	-35.642131008998334
	1547	crossover	1.3835418701171875	-40.69735053691244
	1548	crossover	1.6349243164062501	-125.69786401140195
	1549	crossover	1.3791863441467287	36.492656568329885
	1550	crossover	1.5993796348571778	-32.11028997377333
	1551	crossover	1.41375732421875	-53.66534996343105
	1552	crossover	1.9495431900024416	-32.94942171861254
	1553	crossover	0.7021463871002198	34.27572454707288
	1554	crossover	1.7475053787231447	115.47460204831137
	1555	crossover	1.3219860076904297	-73.50585701245103
	1556	crossover	1.8832221984863282	108.41974081800443
	1557	crossover	0.6433757781982422	-112.11172977476147
	1558	crossover	2.346954917907715	-124.78371482568747
	1559	crossover	1.3952035903930664	-80.91769152637616
	1560	crossover	1.6031610488891603	-33.97370807300825
	1561	crossover	1.9901657104492188	-86.35154197187386
	1562	crossover	1.3272656440734865	17.135073565962053
	1563	crossover	0.6262987613677979	66.73053011365718
	1564	crossover	0.8644708633422852	39.80581377271718
	1565	crossover	0.9416747093200684	149.85866789036098
	1566	crossover	1.3896891593933107	-134.50832917194703
	1567	crossover	1.2229832649230958	-92.27555865789842
	1568	crossover	1.9621589660644532	128.83956827103245
	1569	crossover	1.1116657257080078	-52.11915928592001
	1570	crossover	1.2982162475585939	-110.56238398307862
	1571	crossover	1.4550724983215333	-4.116204063118243
	1572	crossover	1.1878458976745605	-159.59948135189313
	1573	crossover	0.6847274780273438	32.87773906246883
	1574	crossover	1.4156748771667482	-142.85332563046805
	1575	crossover	1.8599609375000001	30.288282024120964
	1576	crossover	1.037632942199707	-174.16913684075715
	1577	crossover	1.2444730758666993	-124.0661645152251
	1578	crossover	1.4249101638793946	-103.92452253495061
	1579	crossover	1.5218130111694337	-50.192269188737406
	1580	crossover	0.7753132820129395	99.80791548490583
	1581	crossover	2.1971138000488284	-67.81028723569698
	1582	crossover	1.4964788436889649	-26.864805141768567
	1583	crossover	0.8125517845153809	63.65877222529094
	1584	crossover	1.1101630210876465	-71.09252949601968
	1585	crossover	1.5483699798583985	-2.2833042520094216
	1586	crossover	1.8294967651367189	49.5189644076745
	1587	crossover	1.6802145004272462	-15.715839794193622
	1588	crossover	1.645503044128418	-0.8426345179573193
	1589	crossover	1.1631937980651856	-168.43968077619442
	1590	crossover	1.6239336013793946	-69.91973728783503
	1591	crossover	1.8874902725219727	-67.23497662201427
	1592	crossover	2.024114799499512	-41.54763268915329
	1593	crossover	1.5875938415527344	-95.80857248535828
	1594	crossover	1.0584311485290527	-23.158773322572767
	1595	crossover	0.8956409454345704	-2.1488306481721184
	1596	crossover	1.386146354675293	-40.354863158993055
	1597	crossover	1.4778151512145996	-36.78549744657989
	1598	crossover	0.4243789196014405	-7.732735010935909
	1599	crossover	1.5535771369934084	-74.96624696581995
	1600	crossover	1.2487037658691407	-129.38955984016226
	1601	crossover	0.8180846214294434	95.72606048156157
	1602	crossover	1.516856384277344	3.838367544752905
	1603	crossover	0.6541670322418214	-22.69228917036586
	1604	crossover	1.4368656158447266	28.3468590685469
	1605	crossover	1.7649366378784181	-54.0387646710448
	1606	crossover	1.186446189880371	-114.96496855768606
	1607	crossover	1.2103527069091797	172.80302315424757
	1608	crossover	1.403610420227051	-160.90625582253776
	1609	crossover	2.28173828125	-77.67296213180829
	1610	crossover	2.6397037506103516	4.172283188341996
	1611	crossover	0.33787069320678714	38.89803940228341
	1612	crossover	1.1971611976623535	-168.60282401632634
	1613	crossover	1.8639608383178712	-46.42010579209353
	1614	crossover	1.1304627418518067	-124.96492455034277
	1615	crossover	1.677823829650879	-22.379215118769885
	1616	crossover	1.340034008026123	-134.01618388600988
	1617	crossover	1.1512042045593263	-118.37467170720973
	1618	crossover	1.547378158569336	-8.539869838332072
	1619	crossover	1.5655683517456056	-95.98602474245811
	1620	crossover	1.3036006927490236	-78.38484926934566
	1621	crossover	0.9028570175170899	-72.97449932642267
	1622	crossover	1.8649482727050781	-26.789219221455344
	1623	crossover	1.3056366920471192	-34.9298740684477
	1624	crossover	0.9129262924194337	2.3412935531068064
	1625	crossover	1.7440799713134767	-16.45570422031164
	1626	crossover	1.0874010086059571	178.97027277351185
	1627	crossover	0.6731773376464845	66.46934380835822
	1628	crossover	0.8588624000549316	-24.418011371705933
	1629	crossover	1.25530424118042	-119.07990928860312
	1630	crossover	0.5605596542358399	-80.89658914500195
	1631	crossover	0.81360502243042	18.34575738099244
	1632	crossover	2.1321252822875976	36.5790073630966
	1633	crossover	0.44914040565490726	-46.934846691442104
	1634	crossover	2.297633743286133	-3.474026960438231
	1635	crossover	1.2390509605407716	-153.32026616262607
	1636	crossover	1.5048066139221192	-93.02737734056154
	1637	crossover	1.342107391357422	12.979419323605207
	1638	crossover	1.8249448776245119	-12.033178791293691
	1639	crossover	1.3430495262145996	-139.19604483530603
	1640	crossover	1.4449222564697266	-51.700315066852866
	1641	crossover	1.3115113258361817	-2.505410181360837
	1642	crossover	1.2892843246459962	-119.06243741828318
	1643	crossover	1.3363733291625977	-63.357946805026415
	1644	crossover	1.0727651596069336	154.57362107483195
	1645	crossover	1.9401771545410158	-13.269816336547168
	1646	crossover	1.4970014572143555	168.8491503888444
	1647	crossover	1.5773358345031738	-75.81280132045238
	1648	crossover	1.084368133544922	-78.0944581493666
	1649	crossover	0.469635009765625	25.124515529740854
	1650	crossover	2.141782760620117	-36.24710932474609
	1651	crossover	1.8925085067749023	-103.19128384412019
	1652	crossover	1.0536749839782715	-177.08643693747672
	1653	crossover	1.2835528373718263	-137.90627869980503
	1654	crossover	1.9785367965698244	-31.854513655761636
	1655	crossover	1.5443098068237306	8.678632599714689
	1656	crossover	1.1664985656738283	-43.66673539286343
	1657	crossover	0.7618757724761963	11.659652952827665
	1658	crossover	1.0452561378479004	168.71445201124047
	1659	crossover	0.8529609680175781	-2.327402854141985
	1660	crossover	1.1472657203674317	-102.43797709763524
	1661	crossover	1.219478988647461	-130.84458797937378
	1662	crossover	0.8526837348937989	43.92121703151827
	1663	crossover	1.4934633255004883	-146.50314670706328
	1664	crossover	0.4685736179351807	-54.35925138696195
	1665	crossover	1.9838533401489258	4.10223787117843
	1666	crossover	1.7864856719970703	-6.282252208115127
	1667	crossover	1.1886067390441895	-11.748974007819404
	1668	crossover	1.6606557846069336	153.49566073048686
	1669	crossover	1.0700533866882325	-103.66364638947738
	1670	crossover	1.2745590209960938	-31.80318208197702
	1671	crossover	1.7125816345214844	57.37988667874781
	1672	crossover	1.184232234954834	60.44262174336862
	1673	crossover	1.5304216384887697	-111.65339067133999
	1674	crossover	0.4402225971221924	-21.400197297882233
	1675	crossover	1.517189693450928	-90.04297262841058
	1676	crossover	1.2453274726867676	-61.75356779914207
	1677	crossover	0.7841507434844971	48.6418235352669
	1678	crossover	1.5646862030029298	24.94467639201772
	1679	crossover	0.91626615524292	-120.05243647860216
	1680	crossover	1.4427691459655763	128.3760247413672
	1681	crossover	0.8687838554382324	-5.529316837215811
	1682	crossover	1.4735260009765625	30.646976790420187
	1683	crossover	1.0323060989379884	-126.0573686726937
	1684	crossover	1.2909663200378418	-73.24292332705639
	1685	crossover	0.9302459716796876	-0.9280467972792179
	1686	crossover	1.2500567436218262	-121.4228961196952
	1687	crossover	1.6576425552368166	-34.52231734911284
	1688	crossover	1.8611572265625	-21.12021752503507
	1689	crossover	2.0433399200439455	59.79370109430138
	1690	crossover	1.7019081115722656	31.552399235882113
	1691	crossover	1.3283653259277344	10.828448796074671
	1692	crossover	1.3907028198242188	-61.057616320708526
	1693	crossover	1.4559507369995117	151.20294134751407
	1694	crossover	2.010641098022461	-32.83833702517588
	1695	crossover	0.5907715320587158	-31.64395697036907
	1696	crossover	0.9472942352294922	-54.30682359459079
	1697	crossover	1.428038787841797	-45.993528112404555
	1698	crossover	2.2410940170288085	135.6786378009043
	1699	crossover	0.9043347358703614	120.59394956883663
	1700	crossover	2.5656543731689454	-54.537337308735005
	1701	crossover	1.9704776763916017	83.05007219850536
	1702	crossover	1.2234947204589846	-145.31967638580952
	1703	crossover	1.9901323318481445	-65.15605817502541
	1704	crossover	1.4246333122253418	-15.460321809031166
	1705	crossover	1.3190194129943849	-10.279515403436655
	1706	crossover	1.265115737915039	-25.218652895409623
	1707	crossover	1.3866306304931642	112.78678281758808
	1708	crossover	2.8603923797607425	-6.32813362055996
	1709	crossover	0.5491364479064942	-3.917782767664494
	1710	crossover	2.3634746551513675	135.50036677510482
	1711	crossover	1.3778128623962402	-33.555961773358824
	1712	crossover	1.4613851547241212	-23.12852418455233
	1713	crossover	1.4774105072021486	2.559355250338668
	1714	crossover	2.1992364883422852	-146.11182012790763
	1715	crossover	1.5262681961059572	-151.7899169209692
	1716	crossover	1.413244915008545	32.530682693427586
	1717	crossover	1.2441943168640137	-100.63150641805262
	1718	crossover	1.1283515930175783	-124.33065546120294
	1719	crossover	1.2459158897399902	-91.56272637211045
	1720	crossover	1.5023900032043458	39.56573231669727
	1721	crossover	2.3587879180908202	89.56315617603444
	1722	crossover	1.1641551971435546	-28.573278733832915
	1723	crossover	1.355859661102295	-0.3838737133434547
	1724	crossover	1.3659107208251955	-28.70489678457884
	1725	crossover	0.7910201072692872	65.57316556678003
	1726	crossover	0.853007698059082	50.115763880718546
	1727	crossover	1.1785901069641114	-124.40399578431168
	1728	crossover	1.846786117553711	-2.5188804237075515
	1729	crossover	0.41539921760559084	13.62182212796774
	1730	crossover	0.47885990142822266	-28.032038751045476
	1731	crossover	1.104109287261963	-25.43773157911205
	1732	crossover	0.5087753295898437	9.964065064596943
	1733	crossover	1.818541717529297	-2.303526178413051
	1734	crossover	1.8115425109863281	25.381586051659834
	1735	crossover	2.355620765686035	-133.90339357917844
	1736	crossover	0.5006576538085937	-60.769672780042626
	1737	crossover	2.2021541595458984	-113.45424969820907
	1738	crossover	0.9840180397033692	-155.0827936203607
	1739	crossover	1.294097900390625	-6.976772535357114
	1740	crossover	2.409245300292969	-125.21049593474125
	1741	crossover	1.3139562606811523	-73.15087401680147
	1742	crossover	0.6157033920288086	38.49374905631917
	1743	crossover	1.4655214309692384	-91.28998579547218
	1744	crossover	1.4484355926513672	5.505721405298856
	1745	crossover	1.106355094909668	-100.54365042472946
	1746	crossover	1.262217426300049	-100.64216794614698
	1747	crossover	0.7646984577178956	-134.4156353268493
	1748	crossover	1.712000846862793	-37.1975724122438
	1749	crossover	0.5938196182250977	-147.05501493856337
	1750	crossover	1.2856898307800293	-26.732917506100993
	1751	crossover	0.7635954856872559	0.2688355409331771
	1752	crossover	1.1689979553222656	-84.88801874317744
	1753	crossover	1.533643436431885	-11.38525888776634
	1754	crossover	1.7736440658569337	-74.74749507795879
	1755	crossover	1.1266753196716308	-162.20959166721374
	1756	crossover	2.5585334777832034	-114.78001918357133
	1757	crossover	1.4532490730285645	93.64000450460007
	1758	crossover	0.9763128280639649	-0.9028825868484835
	1759	crossover	0.42838230133056643	-66.15421780076423
	1760	crossover	1.7748580932617188	-27.36844904267471
	1761	crossover	1.362528133392334	66.1323407735735
	1762	crossover	2.232225799560547	-9.27524708246217
	1763	crossover	1.051048469543457	175.49705886302277
	1764	crossover	0.9314726829528809	-39.696325665072685
	1765	crossover	1.9600265502929688	-49.66065528881648
	1766	crossover	0.8106147766113282	60.37599461031606
	1767	crossover	1.3537406921386719	-155.29876633597064
	1768	crossover	1.0606650352478029	-109.51611505164395
	1769	crossover	1.1456716537475586	128.21225309303006
	1770	crossover	2.3931774139404296	143.26704003089102
	1771	crossover	1.5652795791625977	-159.82229382468358
	1772	crossover	1.4773411750793457	-111.43073775350797
	1773	crossover	1.0537490844726562	-167.531716243664
	1774	crossover	1.7087701797485353	-174.73785286450453
	1775	crossover	1.9582408905029298	-15.635167037772197
	1776	crossover	1.181544303894043	-97.06963786750072
	1777	crossover	1.3911432266235353	22.28777148013592
	1778	crossover	1.591245174407959	-18.104160531175193
	1779	crossover	2.2050100326538087	-91.3265615808335
	1780	crossover	1.2964282989501954	4.338649478329522
	1781	crossover	1.2008283615112305	-86.51245998360946
	1782	crossover	1.5758004188537598	-33.907914619742954
	1783	crossover	2.2769220352172854	-24.704369036668307
	1784	crossover	1.118251895904541	-89.03653444624035
	1785	crossover	2.4320978164672855	11.088902650962648
	1786	crossover	1.1476163864135742	-101.21650204616483
	1787	crossover	1.398348617553711	40.662131819230716
	1788	crossover	1.4893925666809082	-73.27304670171418
	1789	crossover	0.3822280168533325	-12.096618386321135
	1790	crossover	1.1419692993164063	-100.91000530810422
	1791	crossover	1.1693478584289552	-91.86900973607507
	1792	crossover	1.1663743019104005	-13.178240995895711
	1793	crossover	0.553096866607666	-30.24374702913607
	1794	crossover	2.121896553039551	131.8230417186772
	1795	crossover	1.329193115234375	-78.66277315397443
	1796	crossover	2.3898744583129883	18.67137576305428
	1797	crossover	1.564040184020996	-16.551598976688684
	1798	crossover	0.4457444190979004	-25.307551558535085
	1799	crossover	0.8194558143615723	158.15659461166638
	1800	crossover	2.324888801574707	-46.44763493741013
	1801	crossover	2.002497673034668	-109.04132116289449
	1802	crossover	1.3609323501586914	114.80351360089105
	1803	crossover	1.2280085563659668	-109.59279194117453
	1804	crossover	1.0268013954162598	-92.1224859592216
	1805	crossover	1.4637617111206056	30.652322690848166
	1806	crossover	1.5351677894592286	33.48057278467939
	1807	crossover	0.948682975769043	-30.17927903496302
	1808	crossover	1.120206356048584	-102.86758279535047
	1809	crossover	1.1848636627197267	-142.12591453568731
	1810	crossover	2.0255292892456054	5.80117172770446
	1811	crossover	1.285921573638916	-146.56162490119027
	1812	crossover	0.4167975902557373	-21.521741632200225
	1813	crossover	1.1665085792541505	-81.44374986007968
	1814	crossover	1.3726974487304688	-85.89988141252161
	1815	crossover	1.8761251449584961	5.359785353080382
	1816	crossover	1.7668359756469727	-15.119046068945837
	1817	crossover	0.9579833984375	-67.72583329976833
	1818	crossover	2.3649486541748046	53.367203582837625
	1819	crossover	1.235735034942627	-102.340170012045
	1820	crossover	2.0320812225341798	140.9943325009425
	1821	crossover	1.237119770050049	-95.55739726421396
	1822	crossover	1.7455608367919924	46.922402829508364
	1823	crossover	1.1590676307678223	-123.1761731362813
	1824	crossover	0.5494378566741943	-1.7627340929096322
	1825	crossover	2.184050750732422	24.503286548222302
	1826	crossover	1.244305992126465	-118.9307719278107
	1827	crossover	1.8235523223876955	-54.107990063386424
	1828	crossover	1.9700242996215822	158.6333450891116
	1829	crossover	2.5774322509765626	-6.1026767095906935
	1830	crossover	1.2096778869628908	-103.81965650336222
	1831	crossover	1.350790023803711	-173.4928328643955
	1832	crossover	1.7337669372558595	-57.45197066153409
	1833	crossover	2.1063959121704103	100.66716525365801
	1834	crossover	2.04287223815918	-25.54042171169878
	1835	crossover	2.1819698333740236	-28.85614356444589
	1836	crossover	2.149213981628418	-114.15290619450995
	1837	crossover	2.038050651550293	-126.51744152579282
	1838	crossover	2.410613250732422	-118.91084839205472
	1839	crossover	1.3166894912719727	-25.976720377493493
	1840	crossover	2.1766359329223635	-160.3400589804483
	1841	crossover	1.454412651062012	9.291161395052269
	1842	crossover	0.5464682579040527	-0.3325936976787428
	1843	crossover	1.537295150756836	-9.863240570370131
	1844	crossover	1.2927508354187012	-114.95624038056619
	1845	crossover	0.8630025863647461	64.42545606056215
	1846	crossover	0.4295721530914307	-4.419394717014104
	1847	crossover	1.547072982788086	-151.3505426886079
	1848	crossover	0.67409987449646	53.10700174599911
	1849	crossover	0.5466436862945557	-60.84405121017529
	1850	crossover	0.6601338863372803	71.47221449325338
	1851	crossover	1.317061710357666	-77.61776106578567
	1852	crossover	1.2770522117614747	-131.01458010444222
	1853	crossover	2.2239990234375	-0.6960201988642776
	1854	crossover	1.0194897651672363	-167.2313999702231
	1855	crossover	1.9373870849609376	-32.70839558972264
	1856	crossover	2.5009008407592774	-51.33919144866236
	1857	crossover	1.240066719055176	-163.6388583989447
	1858	crossover	1.2942482948303224	-105.88404534776316
	1859	crossover	1.127409076690674	76.91823051580077
	1860	crossover	1.2035376548767092	-136.47336695557297
	1861	crossover	1.932301712036133	-98.52898745076403
	1862	crossover	2.1485651016235354	30.88107309810673
	1863	crossover	2.1087169647216797	129.55751324986934
	1864	crossover	1.938290023803711	-79.50320664208414
	1865	crossover	1.4299819946289063	-49.52197696671993
	1866	crossover	1.790171241760254	47.04564414118474
	1867	crossover	1.3749950408935547	-65.52672108445151
	1868	crossover	1.3185626029968263	140.93172111818436
	1869	crossover	2.0725629806518557	163.96182000604
	1870	crossover	1.6801412582397461	4.696892226532601
	1871	crossover	1.3462139129638673	-84.28804509106939
	1872	crossover	2.042474937438965	93.47716483383186
	1873	crossover	0.8441632270812989	18.28660647740904
	1874	crossover	1.2828583717346191	38.04693817002976
	1875	crossover	1.4466591835021974	7.848355341292419
	1876	crossover	1.3382906913757324	-157.39876805062153
	1877	crossover	1.099670124053955	-108.68388754883529
	1878	crossover	1.9616039276123047	-43.66124097942393
	1879	crossover	0.4491731643676758	18.384081779179727
	1880	crossover	1.558314895629883	88.43382725450324
	1881	crossover	1.353120231628418	-161.38231514283876
	1882	crossover	1.262019157409668	-93.25952446973865
	1883	crossover	1.5456578254699709	41.892348083999785
	1884	crossover	1.4405141830444337	-139.27512930025253
	1885	crossover	0.7563864231109619	-127.98489746434443
	1886	crossover	2.610879135131836	100.1201301319803
	1887	crossover	2.6516746520996097	87.259024997568
	1888	crossover	1.1645051002502442	-78.89518380710776
	1889	crossover	2.5205278396606445	87.49777187436572
	1890	crossover	1.06837797164917	-61.808190068689136
	1891	crossover	0.4815845012664795	1.9352280945758962
	1892	crossover	1.4605160713195802	-140.39231116994753
	1893	crossover	1.3403405189514161	-25.570380395446676
	1894	crossover	1.522286128997803	-170.25606303681653
	1895	crossover	1.5314409255981447	108.86265363294851
	1896	crossover	1.232352066040039	-75.90237511139487
	1897	crossover	1.092229175567627	-93.03085870102643
	1898	crossover	1.5865193367004395	-20.272773914858625
	1899	crossover	1.2892152786254885	-127.35229799731448
	1900	crossover	1.0671900749206544	177.63728540410975
	1901	crossover	1.7964593887329103	-58.95378117721338
	1902	crossover	2.0033626556396484	-60.62484983795205
	1903	crossover	1.6366270065307618	-53.075596274714414
	1904	crossover	1.3177293777465822	-29.62089109341113
	1905	crossover	1.1479233741760255	-124.37401511678884
	1906	crossover	1.8140710830688478	-59.82654307682024
	1907	crossover	2.166807174682617	-135.14302123874907
	1908	crossover	1.7659906387329103	-13.510932485047809
	1909	crossover	1.346460247039795	-86.4928860150101
	1910	crossover	1.3008484840393066	-155.37714759917418
	1911	crossover	0.914161777496338	76.38929794489171
	1912	crossover	1.241291904449463	-2.6793406674678493
	1913	crossover	2.407509422302246	-6.70180866562615
	1914	crossover	1.1900639533996582	-120.5789932391281
	1915	crossover	1.1008410453796387	-15.271631628088528
	1916	crossover	1.3571389198303223	-52.314623095103265
	1917	crossover	2.1747774124145507	-167.2356897091871
	1918	crossover	1.4369949340820314	-159.53039107697128
	1919	crossover	1.7834886550903322	32.01078835167611
	1920	crossover	1.2217238426208497	-30.8267587266201
	1921	crossover	1.1422301292419434	-91.77554473223833
	1922	crossover	1.544783592224121	-46.20060142052645
	1923	crossover	1.4818359375	34.927559651753114
	1924	crossover	1.2943044662475587	-79.0069944916269
	1925	crossover	1.2964729309082033	-67.2732385671009
	1926	crossover	1.416612148284912	3.5191154173896715
	1927	crossover	1.7282329559326173	102.82345849274884
	1928	crossover	1.4181467056274415	-45.40250898049585
	1929	crossover	1.7727119445800783	-38.71851046856462
	1930	crossover	1.7198862075805665	-172.886878029463
	1931	crossover	1.4442349433898927	-71.01687416695948
	1932	crossover	1.6175439834594727	-38.82176305032539
	1933	crossover	1.4452457427978516	-63.22095042494144
	1934	crossover	1.2420016288757325	-56.88762694832831
	1935	crossover	2.1258148193359374	-35.93037149574628
	1936	crossover	1.701808547973633	-69.09460252204613
	1937	crossover	1.615428161621094	-178.0369866025433
	1938	crossover	0.9937778472900392	-16.08810010275123
	1939	crossover	1.5656200408935548	-107.77274131113683
	1940	crossover	1.3964698791503907	-72.66309433602343
	1941	crossover	1.6983428955078126	-81.3750660365151
	1942	crossover	2.3197633743286135	21.62167447452195
	1943	crossover	1.7926504135131838	-41.22791296191335
	1944	crossover	2.353221702575684	79.35055325127318
	1945	crossover	1.5399714469909669	54.14228275400895
	1946	crossover	1.153153419494629	-24.234227609486698
	1947	crossover	0.9825991630554199	-9.63650463086202
	1948	crossover	2.459854888916016	106.064216355287
	1949	crossover	0.7056248188018799	17.789216796232587
	1950	crossover	0.861396598815918	74.00772917561264
	1951	crossover	1.504149627685547	28.37022064008027
	1952	crossover	2.966579055786133	47.975452487312054
	1953	crossover	0.4857869625091553	-72.48037543969588
	1954	crossover	1.9375444412231446	-56.78971173974713
	1955	crossover	1.2518697738647462	-139.99728393560636
	1956	crossover	1.1858476638793947	-167.03876580801813
	1957	crossover	1.045713233947754	-34.04782000374895
	1958	crossover	1.4020454406738283	-122.1648458026324
	1959	crossover	1.5631756782531738	2.6100213382616326
	1960	crossover	1.5574936866760254	-51.12301232331025
	1961	crossover	2.397963523864746	-68.89356367119966
	1962	crossover	2.0858055114746095	-103.81746684800423
	1963	crossover	2.199672317504883	71.93462856815103
	1964	crossover	0.6504899501800537	2.362721821867816
	1965	crossover	1.8956445693969728	-92.76415756144394
	1966	crossover	1.7769493103027345	-44.113382656743354
	1967	crossover	0.9222953796386719	167.85946290643147
	1968	crossover	0.6954661369323731	29.860082289337527
	1969	crossover	1.0094109535217286	142.4577436239079
	1970	crossover	2.2080196380615233	-27.65581408603484
	1971	crossover	1.4551843643188478	-16.949306444730972
	1972	crossover	0.8848102569580079	45.18216087370509
	1973	crossover	1.376915740966797	-15.18535672146173
	1974	crossover	1.3918471336364746	-90.1364440602695
	1975	crossover	1.2451914787292482	-142.3658440738266
	1976	crossover	1.7417654037475587	-64.80808027650703
	1977	crossover	1.151720142364502	178.08393341914825
	1978	crossover	1.2583807945251466	-118.25153429170557
	1979	crossover	1.243540382385254	15.309657058461031
	1980	crossover	0.4949242115020752	-22.46255115254178
	1981	crossover	2.2540197372436523	-53.191520012026565
	1982	crossover	1.3635140419006349	-52.237203347522225
	1983	crossover	2.187308502197266	-128.55440293558962
	1984	crossover	1.5583117485046387	25.086559471195283
	1985	crossover	1.0340018272399902	179.20661376563683
	1986	crossover	1.6132503509521485	-140.0197775028591
	1987	crossover	1.332130527496338	76.84100522866252
	1988	crossover	2.0546674728393555	-103.11841360545216
	1989	crossover	1.3221874237060547	-50.1600666681
	1990	crossover	1.2293268203735352	-126.88508809065516
	1991	crossover	1.8919708251953127	-39.87884679479087
	1992	crossover	2.0231187820434573	-104.71484859196858
	1993	crossover	1.0356101036071779	-164.4772869804516
	1994	crossover	1.1410966873168946	-136.57414717791363
	1995	crossover	2.0593393325805667	-26.811882209610417
	1996	crossover	1.5958144187927248	-117.25215104813486
	1997	crossover	1.5477275848388672	-40.97801863454256
[truncated: 17,359 more rows]

## Sheet: Figure 6d
Figure 6d
	Structure	Run index	Quantum yield [%]
	ds center	1	5.079949200507995
	ds center	2	5.423945760542394
	ds center	3	5.518944810551894
	ds center	mean	5.340946590534094
	ds center	std	0.1885840804097804
	nicked	1	7.056929430705693
	nicked	2	5.193948060519395
	nicked	3	5.493945060549395
	nicked	mean	5.914940850591495
	nicked	std	0.8167427125846437
	overhangs	1	0.24599754002459975
	overhangs	2	0.09299907000929991
	overhangs	3	0.0
	overhangs	mean	0.11299887001129989
	overhangs	std	0.10141890495901519
	crossover	1	0.0
	crossover	2	0.0
	crossover	3	0.6514934850651494
	crossover	4	0.0
	crossover	5	0.13649863501364987
	crossover	6	0.0
	crossover	mean	0.1313320200131332
	crossover	std	0.23790300599142764

## Sheet: Figure 6e
Figure 6e
	Structure	Run index	Quantum yield [%]
	left only	1	4.834951650483495
	left only	2	3.8899611003889962
	left only	3	4.546954530454696
	left only	mean	4.423955760442396
	left only	std	0.39547297253658165
	left 1st	1	4.429955700442996
	left 1st	2	3.942960570394296
	left 1st	3	4.221957780422196
	left 1st	mean	4.198291350419829
	left 1st	std	0.1995179843265266
	left 2nd	1	4.750952490475095
	left 2nd	2	4.8569514304856956
	left 2nd	3	4.146958530414696
	left 2nd	4	4.187958120418796
	left 2nd	5	3.5979640203597962
	left 2nd	mean	4.308156918430816
	left 2nd	std	0.4565194319843609
	right only	1	5.399946000539995
	right only	2	4.892951070489295
	right only	3	4.817951820481795
	right only	mean	5.036949630503695
	right only	std	0.25849693147123876
	right 1st	1	4.613953860461395
	right 1st	2	4.8439515604843955
	right 1st	3	5.574944250557494
	right 1st	mean	5.010949890501095
	right 1st	std	0.40970881052729635
	right 2nd	1	4.2049579504204955
	right 2nd	2	4.955950440495595
	right 2nd	3	5.185948140518595
	right 2nd	4	5.354946450535494
	right 2nd	mean	4.925450745492545
	right 2nd	std	0.43942165189363147
